# Supplementary material for: Land use history and population dynamics of free-standing figs in a maturing forest
Source: PLoS One. 2017 May 24;12(5):e0177060. doi: 10.1371/journal.pone.0177060 (PMC5443483; doi:10.1371/journal.pone.0177060)
Supplement: S1 Table — Status of the free-standing figs (Ficus insipida and F. yoponensis) in Lutz Catchment (25 ha) at the respective census year. Indicated is also the source of data. (XLS) [file pone.0177060.s001.xls]

## Sheet: Lutz Catchment
Table S1, Fig census data from the Lutz Creek area on Barro Colorado Island, Panama
	Researcher / Source (Handley, Kalko, and Albrecht, this table)	Thorington et al. 1974 (ref. 34); Morrison 1975 (ref. 16)	Morrison 1975 (ref. 16)	Handley (fruiting census)	Handley (fruiting census)	Handley (fruiting census)	Handley (fruiting census)	Handley (fruiting census)	Handley (fruiting census)	Handley (fruiting census)	Handley	Handley	Kalko	Kalko	Kalko (map)	Kalko (map)	Albrecht	Albrecht	Albrecht	Albrecht	Albrecht	Kalko		Coordinates NAD1927 UTM Zone_N17 (meters)		Coordinates WSG 84 (decimal degrees)
Tag-Number	species	1973	1974	1975	1976	1977	1978	1979	1980	1981	1984	1985	1991	1992	1996	2000	2006	2007	2008	2009	2010	2011	Remarks	easting	northing	longitude	latitude
327	Ficus insipida	alive	alive	alive	alive	alive	alive	alive	alive	alive	alive	sound	sound	alive	alive	alive	sound	sound	sound	rotting	rotting	alive		627937	1012805	-79.8353	9.16231
326	Ficus insipida	alive	alive	alive	alive	alive	alive	alive	alive	alive	alive	sound	sound	alive	alive	alive	dead	dead	dead	dead	dead	dead		627934	1.01278e+06	-79.8353	9.16209
illegible	Ficus yoponensis	alive	alive	alive	alive	alive	alive	alive	alive	alive	alive	rotting	dying/dead	dead	dead	dead	dead	dead	dead	dead	dead	dead		627806	1.01278e+06	-79.8365	9.1621
301	Ficus insipida	alive	alive	alive	alive	alive	alive	alive	alive	alive	alive	sound	sound	rotting	alive	dead	dead	dead	dead	dead	dead	dead		627805	1.01269e+06	-79.8365	9.16131
304	Ficus insipida	alive	alive	alive	alive	alive	alive	alive	alive	alive	dead	dead	dead	dead	dead	dead	dead	dead	dead	dead	dead	dead		627803	1.01268e+06	-79.8365	9.16123
illegible	Ficus insipida	alive	alive	alive	alive	alive	alive	alive	alive	alive	dead	dead	dead	dead	dead	dead	dead	dead	dead	dead	dead	dead		627778	1.0127e+06	-79.8368	9.16139
294	Ficus insipida	alive	alive	alive	alive	alive	alive	alive	alive	alive	alive	sound	sound	sound	alive	alive	dead	dead	dead	dead	dead	dead	trunk still standing in 2010, strangled by large F. obtusifolia	627882	1012669	-79.8358	9.16109
302	Ficus yoponensis	alive	alive	alive	alive	alive	alive	alive	alive	alive	alive	rotting	dead	dead	dead	dead	dead	dead	dead	dead	dead	dead		627790	1.01267e+06	-79.8367	9.16111
261	Ficus yoponensis	alive	alive	alive	alive	alive	alive	alive	alive	alive	alive	dead	dead	dead	dead	dead	dead	dead	dead	dead	dead	dead		627856	1.01266e+06	-79.8361	9.16105
293	Ficus yoponensis	alive	alive	alive	alive	alive	alive	alive	alive	alive	alive	sound	sound	sound	alive	alive	sound	sound	sound	sound	sound	sound	in 2006, half of top broke down, but still good condition in 2011	627862	1012632	-79.836	9.16075
297/934	Ficus insipida	alive	alive	alive	alive	alive	alive	alive	alive	alive	alive	rotting	rotting	rotting	alive	alive	sound	sound	slight rot	slight rot	slight rot	rotting	lots of rot at base, few limbs	627852	1012638	-79.8361	9.16081
292	Ficus yoponensis	alive	alive	alive	alive	alive	alive	alive	alive	alive	alive	sound	dying	dying	dead	dead	dead	dead	dead	dead	dead	dead		627847	1.01262e+06	-79.8361	9.16065
291	Ficus insipida	alive	alive	alive	alive	alive	alive	alive	alive	alive	alive	sound	dying	dying	alive	alive	rotting	rotting	rotting	rotting	rotting	rotting	1991/92 snag, but recovered; signs of severe old rot visible, though healed	627820	1.0126e+06	-79.8364	9.16049
296	Ficus insipida	alive	alive	alive	alive	alive	alive	alive	alive	alive	alive	rotting	rotting	rotting	dead	dead	dead	dead	dead	dead	dead	dead		627873	1.01262e+06	-79.8359	9.16063
298	Ficus insipida	alive	alive	alive	alive	alive	alive	alive	alive	alive	alive	dead	dead	dead	dead	dead	dead	dead	dead	dead	dead	dead		627807	1.01258e+06	-79.8365	9.16025
288	Ficus yoponensis	alive	alive	alive	alive	alive	alive	alive	alive	alive	alive	dying	dead	dead	dead	dead	dead	dead	dead	dead	dead	dead		627826	1.01253e+06	-79.8363	9.15985
287	Ficus yoponensis	alive	alive	alive	alive	alive	alive	alive	alive	alive	alive	sound	rotting	rotting	dead	dead	dead	dead	dead	dead	dead	dead		627804	1.01253e+06	-79.8365	9.15981
289	Ficus insipida	alive	alive	alive	alive	alive	alive	alive	alive	alive	dead	dead	dead	dead	dead	dead	dead	dead	dead	dead	dead	dead		627821	1.01251e+06	-79.8364	9.15968
290	Ficus yoponensis	alive	alive	alive	alive	alive	alive	alive	alive	alive	dead	dead	dead	dead	dead	dead	dead	dead	dead	dead	dead	dead		627811	1.01251e+06	-79.8365	9.15966
285	Ficus insipida	alive	alive	alive	alive	alive	alive	alive	alive	alive	alive	sound	rotting	rotting	alive	alive	rotting	rotting	rotting	rotting	dead	dead		627789	1.01247e+06	-79.8367	9.15925
284	Ficus yoponensis	alive	alive	alive	alive	alive	alive	alive	alive	alive	alive	sound	sound	sound	alive	alive	dead	dead	dead	dead	dead	dead		627816	1.01247e+06	-79.8364	9.15926
283	Ficus yoponensis	alive	alive	alive	alive	alive	alive	alive	alive	alive	alive	sound	dead	dead	dead	dead	dead	dead	dead	dead	dead	dead		627855	1.01247e+06	-79.8361	9.15925
282	Ficus yoponensis	alive	alive	alive	alive	alive	alive	alive	alive	alive	alive	sound	sound	sound	alive	alive	rotting	rotting	rotting	rotting	rotting	dead		627752	1.01245e+06	-79.837	9.15909
276	Ficus insipida	alive	alive	alive	alive	alive	alive	alive	alive	alive	alive	sound	sound	sound	alive	alive	sound	sound	slight rot	slight rot	rotting	rotting	1 large limb broken in 2010, general condition o.k.	627709	1.01247e+06	-79.8374	9.15929
277	Ficus yoponensis	alive	alive	alive	alive	alive	alive	alive	alive	alive	alive	sound	sound	sound	dead	dead	dead	dead	dead	dead	dead	dead		627730	1.0125e+06	-79.8372	9.15958
278	Ficus insipida	alive	alive	alive	alive	alive	alive	alive	alive	alive	alive	sound	rotting	severe rot	alive	alive	dead	dead	dead	dead	dead	dead		627726	1.01251e+06	-79.8372	9.15967
280	Ficus insipida	alive	alive	alive	alive	alive	alive	dead	dead	dead	dead	dead	dead	dead	dead	dead	dead	dead	dead	dead	dead	dead	uprooted in severe windstorm 1979	627718	1.01251e+06	-79.8373	9.15965
279	Ficus insipida	alive	alive	alive	alive	alive	alive	alive	alive	alive	alive	sound	rotting	rotting	dead	dead	dead	dead	dead	dead	dead	dead		627723	1.01252e+06	-79.8373	9.15972
358	Ficus yoponensis	alive	alive	alive	alive	alive	alive	alive	alive	alive	dead	dead	dead	dead	dead	dead	dead	dead	dead	dead	dead	dead		627704	1.01255e+06	-79.8374	9.16002
357	Ficus yoponensis	alive	alive	alive	alive	alive	alive	alive	alive	alive	alive	rotting	dead	dead	dead	dead	dead	dead	dead	dead	dead	dead		627695	1.01256e+06	-79.8375	9.1601
354	Ficus yoponensis	alive	alive	alive	alive	alive	alive	alive	alive	alive	dead	dead	dead	dead	dead	dead	dead	dead	dead	dead	dead	dead		627713	1.01261e+06	-79.8374	9.16056
310/978	Ficus yoponensis	alive	alive	alive	alive	alive	alive	alive	alive	alive	alive	rotting	rotting	rotting	alive	alive	rotting	rotting	rotting	rotting	rotting	rotting	many limbs broken, general condition o.k.	627730	1.01263e+06	-79.8372	9.16071
299	Ficus insipida	alive	alive	alive	alive	alive	alive	alive	alive	alive	alive	sound	sound	rotting	alive	alive	rotting	rotting	rotting	severe rot	dying	dead		627782	1012669	-79.8367	9.16109
300	Ficus insipida	alive	alive	alive	alive	alive	alive	alive	alive	alive	alive	sound	sound	sound	alive	alive	dead	dead	dead	dead	dead	dead		627764	1.01268e+06	-79.8369	9.16121
353	Ficus yoponensis	alive	alive	alive	alive	alive	alive	alive	alive	alive	alive	sound	dead	dead	dead	dead	dead	dead	dead	dead	dead	dead		627727	1.01268e+06	-79.8372	9.16123
309	Ficus yoponensis	alive	alive	alive	alive	alive	alive	alive	alive	alive	alive	sound	sound	sound	alive	alive	dead	dead	dead	dead	dead	dead		627683	1.01266e+06	-79.8376	9.16101
352	Ficus yoponensis	alive	alive	alive	alive	alive	alive	alive	alive	alive	dead	dead	dead	dead	dead	dead	dead	dead	dead	dead	dead	dead		627663	1.01267e+06	-79.8378	9.16106
308	Ficus insipida	alive	alive	alive	alive	alive	alive	alive	alive	alive	alive	sound	sound	sound	alive	alive	slight rot	slight rot	slight rot	slight rot	slight rot	slight rot	limbs begin to fall, general condition o.k.	627713	1.01269e+06	-79.8374	9.16128
307	Ficus insipida	alive	alive	alive	alive	alive	alive	alive	alive	alive	alive	sound	sound	rotting	alive	alive	rotting	rotting	rotting	rotting	rotting	rotting	general condition o.k.	627709	1012711	-79.8374	9.16147
351	Ficus yoponensis	alive	alive	alive	alive	alive	alive	alive	alive	alive	alive	rotting	dead	dead	dead	dead	dead	dead	dead	dead	dead	dead		627712	1.01274e+06	-79.8374	9.16171
306	Ficus insipida	alive	alive	alive	alive	alive	alive	alive	alive	alive	alive	sound	sound	sound	alive	alive	dead	dead	dead	dead	dead	dead		627750	1.01283e+06	-79.837	9.16256
225	Ficus yoponensis	alive	alive	alive	alive	alive	alive	alive	alive	alive	dead	dead	dead	dead	dead	dead	dead	dead	dead	dead	dead	dead		627623	1.01283e+06	-79.8382	9.16251
226	Ficus insipida	alive	alive	alive	alive	alive	alive	alive	alive	alive	alive	sound	rotting	rotting	alive	alive	rotting	rotting	rotting	rotting	rotting	severe rot	limbs broken off, large hole in trunk	627616	1.0128e+06	-79.8382	9.16227
227	Ficus insipida	alive	alive	alive	alive	alive	alive	alive	alive	alive	alive	sound	sound	sound	alive	alive	slight rot	slight rot	slight rot	slight rot	rotting	rotting	1-2 major branches left	627594	1.01279e+06	-79.8384	9.16217
228	Ficus yoponensis	alive	alive	alive	alive	alive	alive	alive	alive	alive	alive	dead	dead	dead	dead	dead	dead	dead	dead	dead	dead	dead		627580	1.01278e+06	-79.8386	9.16212
230	Ficus insipida	alive	alive	alive	alive	alive	alive	alive	alive	alive	alive	sound	sound	rotting	alive	alive	rotting	rotting	rotting	rotting	rotting	rotting	limbs broken off, rot at trunk; general condition still o.k.	627614	1.01277e+06	-79.8383	9.16203
231	Ficus insipida	alive	alive	alive	alive	alive	alive	alive	alive	alive	alive	sound	sound	rotting	alive	alive	rotting	rotting	rotting	rotting	rotting	likely dead	half of crown broke down in Nov. 2007, but resprouting; not found in 2011	627627	1.01278e+06	-79.8381	9.1621
229	Ficus insipida	alive	alive	alive	alive	alive	alive	alive	alive	alive	alive	sound	sound	rotting	alive	alive	rotting	rotting	rotting	rotting	rotting	rotting	limbs broken down, general condition o.k.	627613	1.01274e+06	-79.8383	9.16177
232	Ficus insipida	alive	alive	alive	alive	alive	alive	alive	alive	alive	alive	rotting	dead	dead	dead	dead	dead	dead	dead	dead	dead	dead		627645	1.01275e+06	-79.838	9.16185
312	Ficus yoponensis	alive	alive	alive	alive	alive	alive	alive	alive	alive	alive	rotting	dying	dead	dead	dead	dead	dead	dead	dead	dead	dead		627644	1.01273e+06	-79.838	9.16169
320	Ficus yoponensis	alive	alive	alive	alive	alive	alive	alive	alive	alive	alive	sound	sound	sound	dead	dead	dead	dead	dead	dead	dead	dead		627609	1.01268e+06	-79.8383	9.16121
341	Ficus insipida	alive	alive	alive	alive	alive	alive	alive	alive	alive	alive	rotting	dead	dead	dead	dead	dead	dead	dead	dead	dead	dead		627591	1.01268e+06	-79.8385	9.16122
520	Ficus yoponensis	alive	alive	alive	alive	alive	alive	alive	alive	alive	alive	rotting	dying	dead	dead	dead	dead	dead	dead	dead	dead	dead		627576	1.01268e+06	-79.8386	9.16122
311	Ficus yoponensis	alive	alive	alive	alive	alive	alive	alive	alive	alive	alive	rotting	rotting	rotting	alive	alive	severe rot	severe rot	severe rot	rotting	rotting	rotting	in 2006 snag with severe rot on trunk and roots and bark peeling off, but one major limb had resprouted forming a quite large crown; in 2010 most rot was healing or healed!	627687	1.01269e+06	-79.8376	9.16128
345	Ficus yoponensis	alive	alive	alive	alive	alive	alive	alive	alive	alive	dead	dead	dead	dead	dead	dead	dead	dead	dead	dead	dead	dead		627677	1.01268e+06	-79.8377	9.16122
321	Ficus yoponensis	alive	alive	alive	alive	alive	alive	alive	alive	alive	alive	sound	sound	sound	alive	alive	dead	dead	dead	dead	dead	dead		627631	1.01267e+06	-79.8381	9.16113
346	Ficus yoponensis	alive	alive	alive	alive	alive	alive	alive	alive	alive	alive	dead	dead	dead	dead	dead	dead	dead	dead	dead	dead	dead		627595	1.01265e+06	-79.8384	9.16092
519	Ficus yoponensis	alive	alive	alive	alive	alive	alive	alive	alive	alive	alive	sound	sound	dead	dead	dead	dead	dead	dead	dead	dead	dead		627658	1.0126e+06	-79.8379	9.16049
356	Ficus yoponensis	alive	alive	alive	alive	alive	alive	alive	alive	alive	dead	dead	dead	dead	dead	dead	dead	dead	dead	dead	dead	dead		627672	1.01256e+06	-79.8377	9.16011
359	Ficus yoponensis	alive	alive	alive	alive	alive	alive	alive	alive	alive	dead	dead	dead	dead	dead	dead	dead	dead	dead	dead	dead	dead		627642	1.01251e+06	-79.838	9.15969
316	Ficus insipida	alive	alive	alive	alive	alive	alive	alive	alive	alive	alive	sound	sound	rotting	alive	dead	dead	dead	dead	dead	dead	dead		627578	1.01254e+06	-79.8386	9.15994
258	Ficus yoponensis	alive	alive	alive	alive	alive	alive	alive	alive	alive	alive	sound	sound	sound	alive	alive	dead	dead	dead	dead	dead	dead		627586	1.01252e+06	-79.8385	9.15976
257	Ficus insipida	alive	alive	alive	alive	alive	alive	alive	alive	alive	alive	sound	sound	sound	alive	alive	dead	dead	dead	dead	dead	dead		627595	1.01251e+06	-79.8384	9.15963
256	Ficus insipida	alive	alive	alive	alive	alive	alive	alive	alive	alive	alive	sound	sound	sound	alive	alive	dead	dead	dead	dead	dead	dead		627588	1.01248e+06	-79.8385	9.15935
259	Ficus yoponensis	alive	alive	alive	alive	alive	alive	alive	alive	alive	alive	sound	sound	sound	dead	dead	dead	dead	dead	dead	dead	dead		627603	1.01246e+06	-79.8384	9.15921
261	Ficus insipida	alive	alive	alive	alive	alive	alive	alive	alive	alive	dead	dead	dead	dead	dead	dead	dead	dead	dead	dead	dead	dead		627596	1.01245e+06	-79.8384	9.1591
260	Ficus insipida	alive	alive	alive	alive	alive	alive	alive	alive	alive	alive	sound	sound	sound	alive	alive	rotting	dead	dead	dead	dead	dead		627590	1.01244e+06	-79.8385	9.15898
262	Ficus yoponensis	alive	alive	alive	alive	alive	alive	alive	alive	alive	alive	sound	dead	dead	dead	dead	dead	dead	dead	dead	dead	dead		627581	1.01243e+06	-79.8386	9.15889
267	Ficus yoponensis	alive	alive	alive	alive	alive	alive	alive	alive	alive	alive	sound	sound	sound	alive	alive	dead	dead	dead	dead	dead	dead		627585	1.01241e+06	-79.8385	9.15877
274	Ficus yoponensis	alive	alive	alive	alive	alive	alive	alive	alive	alive	alive	dead	dead	dead	dead	dead	dead	dead	dead	dead	dead	dead		627668	1.01238e+06	-79.8378	9.15848
502	Ficus insipida	alive	alive	alive	alive	alive	alive	alive	alive	alive	alive	rotting	rotting	rotting	dead	dead	dead	dead	dead	dead	dead	dead		627691	1.01236e+06	-79.8376	9.15832
266	Ficus yoponensis	alive	alive	alive	alive	alive	alive	alive	alive	alive	alive	sound	sound	rotting	dead	dead	dead	dead	dead	dead	dead	dead		627561	1.01239e+06	-79.8388	9.15862
268	Ficus yoponensis	alive	alive	alive	alive	alive	alive	alive	alive	alive	alive	sound	sound	sound	alive	dead	dead	dead	dead	dead	dead	dead		627557	1012379	-79.8388	9.15847
269	Ficus yoponensis	alive	alive	alive	alive	alive	alive	alive	alive	alive	alive	sound	sound	sound	alive	dead	dead	dead	dead	dead	dead	dead		627546	1.01236e+06	-79.8389	9.15829
270	Ficus yoponensis	alive	alive	alive	alive	alive	alive	alive	alive	alive	alive	sound	sound	severe rot	dead	dead	dead	dead	dead	dead	dead	dead		627531	1.0124e+06	-79.839	9.1587
271	Ficus insipida	alive	alive	alive	alive	alive	alive	alive	alive	alive	alive	sound	rotting	rotting	alive	alive	severe rot	severe rot	severe rot	severe rot	severe rot	not accessible	probably hybrid (ins/yop), certainly dead in 2013	627515	1012402	-79.8392	9.15868
272	Ficus insipida	alive	alive	alive	alive	alive	alive	alive	alive	alive	alive	rotting	dead	dead	dead	dead	dead	dead	dead	dead	dead	dead		627514	1.01242e+06	-79.8392	9.15886
273	Ficus yoponensis	alive	alive	alive	alive	alive	alive	alive	alive	alive	alive	dead	dead	dead	dead	dead	dead	dead	dead	dead	dead	dead		627526	1012440	-79.8391	9.15903
265	Ficus yoponensis	alive	alive	alive	alive	alive	alive	alive	alive	alive	alive	sound	dead	dead	dead	dead	dead	dead	dead	dead	dead	dead		627486	1.01249e+06	-79.8394	9.15948
350	Ficus insipida	alive	alive	alive	alive	alive	alive	alive	alive	alive	dead	dead	dead	dead	dead	dead	dead	dead	dead	dead	dead	dead		627545	1.01249e+06	-79.8389	9.15951
263	Ficus yoponensis	alive	alive	alive	alive	alive	alive	dead	dead	dead	dead	dead	dead	dead	dead	dead	dead	dead	dead	dead	dead	dead	uprooted in severe windstorm 1979	627506	1.01251e+06	-79.8392	9.15968
317	Ficus yoponensis	alive	alive	alive	alive	alive	alive	alive	alive	alive	alive	sound	sound	rotting	dead	dead	dead	dead	dead	dead	dead	dead		627542	1.01255e+06	-79.8389	9.16006
242	Ficus insipida	alive	alive	alive	alive	alive	alive	alive	alive	alive	alive	sound	rotting	rotting	dead	dead	dead	dead	dead	dead	dead	dead		627508	1.01256e+06	-79.8392	9.16012
349	Ficus yoponensis	alive	alive	alive	alive	alive	alive	alive	alive	alive	dead	dead	dead	dead	dead	dead	dead	dead	dead	dead	dead	dead		627513	1.01257e+06	-79.8392	9.16022
318	Ficus insipida	alive	alive	alive	alive	alive	alive	alive	alive	alive	alive	sound	sound	sound	alive	alive	dead	dead	dead	dead	dead	dead		627579	1.01258e+06	-79.8386	9.16026
236	Ficus yoponensis	alive	alive	alive	alive	alive	alive	alive	alive	alive	alive	sound	rotting	dying	alive	dead	dead	dead	dead	dead	dead	dead		627496	1.01259e+06	-79.8393	9.16039
313	Ficus yoponensis	alive	alive	alive	alive	alive	alive	alive	alive	alive	alive	sound	sound	rotting	dead	dead	dead	dead	dead	dead	dead	dead		627491	1.01259e+06	-79.8394	9.16042
237	Ficus yoponensis	alive	alive	alive	alive	alive	alive	dead	dead	dead	dead	dead	dead	dead	dead	dead	dead	dead	dead	dead	dead	dead	uprooted in severe windstorm 1979	627509	1.0126e+06	-79.8392	9.16051
238	Ficus insipida	alive	alive	alive	alive	alive	alive	alive	alive	alive	alive	sound	rotting	rotting	alive	alive	rotting	rotting	rotting	rotting	rotting	rotting	many limbs broken, general condition o.k.	627482	1.01261e+06	-79.8395	9.16057
348	Ficus insipida	alive	alive	alive	alive	alive	alive	alive	alive	alive	dead	dead	dead	dead	dead	dead	dead	dead	dead	dead	dead	dead		627484	1.01263e+06	-79.8394	9.16073
239	Ficus yoponensis	alive	alive	alive	alive	alive	alive	alive	alive	alive	dead	dead	dead	dead	dead	dead	dead	dead	dead	dead	dead	dead		627484	1.01265e+06	-79.8394	9.16093
319	Ficus yoponensis	alive	alive	alive	alive	alive	alive	alive	alive	alive	alive	sound	dying	dead	dead	dead	dead	dead	dead	dead	dead	dead		627555	1.01263e+06	-79.8388	9.16075
343	Ficus yoponensis	alive	alive	alive	alive	alive	alive	alive	alive	alive	alive	dead	dead	dead	dead	dead	dead	dead	dead	dead	dead	dead		627564	1.01263e+06	-79.8387	9.16077
344	Ficus yoponensis	alive	alive	alive	alive	alive	alive	alive	dead	dead	dead	dead	dead	dead	dead	dead	dead	dead	dead	dead	dead	dead		627553	1.01264e+06	-79.8388	9.16084
342	Ficus yoponensis	alive	alive	alive	alive	alive	dead	dead	dead	dead	dead	dead	dead	dead	dead	dead	dead	dead	dead	dead	dead	dead		627562	1.01269e+06	-79.8387	9.16126
235	Ficus insipida	alive	alive	alive	alive	alive	alive	alive	alive	alive	alive	sound	sound	sound	alive	alive	dead	dead	dead	dead	dead	dead		627572	1.01272e+06	-79.8386	9.16152
233	Ficus yoponensis	alive	alive	alive	alive	alive	alive	alive	alive	alive	alive	rotting	dead	dead	dead	dead	dead	dead	dead	dead	dead	dead		627569	1.01273e+06	-79.8387	9.16166
234	Ficus yoponensis	alive	alive	alive	alive	alive	alive	alive	alive	alive	alive	sound	dying	dead	dead	dead	dead	dead	dead	dead	dead	dead		627571	1.01275e+06	-79.8386	9.16183
362	Ficus yoponensis	alive	alive	alive	alive	alive	alive	alive	alive	alive	alive	dead	dead	dead	dead	dead	dead	dead	dead	dead	dead	dead		627579	1.01281e+06	-79.8386	9.16233
363	Ficus yoponensis	alive	alive	alive	alive	alive	alive	dead	dead	dead	dead	dead	dead	dead	dead	dead	dead	dead	dead	dead	dead	dead	uprooted in severe windstorm 1979	627500	1.01278e+06	-79.8393	9.16208
364	Ficus yoponensis	alive	alive	alive	alive	alive	alive	alive	alive	alive	alive	sound	dead	dead	dead	dead	dead	dead	dead	dead	dead	dead		627463	1.01278e+06	-79.8396	9.16208
240	Ficus yoponensis	alive	alive	alive	alive	alive	alive	alive	alive	alive	alive	sound	sound	sound	alive	alive	dead	dead	dead	dead	dead	dead		627431	1.01263e+06	-79.8399	9.16078
241	Ficus insipida	alive	alive	alive	alive	alive	alive	alive	alive	alive	alive	sound	sound	dead	dead	dead	dead	dead	dead	dead	dead	dead		627463	1.01254e+06	-79.8396	9.15996
243	Ficus insipida	alive	alive	alive	alive	alive	alive	alive	alive	alive	alive	rotting	rotting	rotting	alive	alive	rotting	rotting	rotting	rotting	rotting	dead		627447	1.01254e+06	-79.8398	9.1599
245	Ficus yoponensis	alive	alive	alive	alive	alive	alive	alive	alive	alive	alive	sound	dead	dead	dead	dead	dead	dead	dead	dead	dead	dead		627428	1.01253e+06	-79.84	9.15984
247	Ficus yoponensis	alive	alive	alive	alive	alive	alive	alive	alive	alive	alive	dead	dead	dead	dead	dead	dead	dead	dead	dead	dead	dead		627404	1.01253e+06	-79.8402	9.1598
244	Ficus insipida	alive	alive	alive	alive	alive	alive	alive	alive	alive	alive	sound	sound	sound	alive	alive	sound	slight rot	slight rot	slight rot	slight rot	slight rot	general condition o.k.	627385	1.01252e+06	-79.8403	9.15978
248	Ficus insipida	alive	alive	alive	alive	alive	alive	alive	alive	alive	alive	sound	dead	dead	dead	dead	dead	dead	dead	dead	dead	dead		627398	1.0125e+06	-79.8402	9.15954
253	Ficus insipida	alive	alive	alive	alive	alive	alive	alive	alive	alive	alive	sound	sound	sound	alive	alive	rotting	rotting	severe rot	dead	dead	dead	medium F. obtusifolia on top (first observed 2006), also dead in 2009	627458	1.0125e+06	-79.8397	9.15955
252	Ficus yoponensis	alive	alive	alive	alive	alive	alive	alive	alive	alive	alive	sound	sound	sound	alive	alive	sound	sound	sound	sound	slight rot	slight rot	1 major limb broken in 2010; with small F. obtusifolia on top	627428	1.01244e+06	-79.84	9.15907
255	Ficus yoponensis	alive	alive	alive	alive	alive	alive	alive	alive	alive	alive	sound	sound	sound	alive	alive	sound	sound	sound	sound	sound	sound	general condition o.k.	627388	1.01246e+06	-79.8403	9.15917
250	Ficus yoponensis	alive	alive	alive	alive	alive	alive	alive	alive	alive	alive	sound	sound	sound	alive	alive	sound	sound	sound	sound	rotting	rotting	very few limbs in 2010	627408	1.01246e+06	-79.8401	9.15921
251	Ficus yoponensis	alive	alive	alive	alive	alive	alive	alive	alive	alive	alive	sound	sound	sound	alive	alive	sound	sound	sound	sound	sound	sound	general condition o.k.	627407	1.01245e+06	-79.8401	9.15915
355	Ficus yoponensis	alive	alive	alive	alive	alive	alive	alive	alive	alive	alive	dead	dead	dead	dead	dead	dead	dead	dead	dead	dead	dead		627691	1.01261e+06	-79.8376	9.16056
246	Ficus insipida	alive	alive	alive	alive	alive	alive	alive	alive	alive	alive	sound	sound	sound	alive	alive	sound	sound	sound	sound	sound	sound	general condition o.k.	627423	1.01249e+06	-79.84	9.15952
314	Ficus yoponensis	alive	alive	alive	alive	alive	alive	alive	alive	alive	alive	sound	sound	sound	alive	alive	dead	dead	dead	dead	dead	dead		627721	1012770	-79.8373	9.162
315	Ficus yoponensis	alive	alive	alive	alive	alive	alive	alive	alive	alive	alive	sound	rotting	severe rot	dead	dead	dead	dead	dead	dead	dead	dead		627521	1.0126e+06	-79.8391	9.16045
-	Ficus insipida	dead	dead	dead	dead	dead	dead	dead	dead	dead	dead	dead	dead	dead	dead	dead	dead	dead	dead	dead	dead	dead	censused in 1973, died in the same year	627475	1.01253e+06	-79.8395	9.15982
-	Ficus yoponensis	dead	dead	dead	dead	dead	dead	dead	dead	dead	dead	dead	dead	dead	dead	dead	dead	dead	dead	dead	dead	dead	censused in 1973, died in the same year	627672	1.01266e+06	-79.8377	9.16102
1006	Ficus yoponensis	n/a	n/a	n/a	n/a	n/a	n/a	n/a	n/a	n/a	n/a	n/a	n/a	n/a	n/a	n/a	n/a	sound	sound	sound	sound	sound	young tree, about 45 cm dbh	627627	1012522	-79.8381	9.15976
sapling	Ficus insipida	n/a	n/a	n/a	n/a	n/a	n/a	n/a	n/a	n/a	n/a	n/a	n/a	n/a	n/a	n/a	sapling	sapling	sapling	sapling	sapling	?	about 4 m in height, 3 cm dbh in 2010, not checked in 2011	627541	1.01268e+06	-79.8389	9.16123
sapling	Ficus insipida	n/a	n/a	n/a	n/a	n/a	n/a	n/a	n/a	n/a	n/a	n/a	n/a	n/a	n/a	n/a	n/a	n/a	n/a	n/a	sapling	?	about 1 m in height in 2010, not checked in 2011	627589	1.01248e+06	-79.8385	9.15935
sapling	Ficus insipida	n/a	n/a	n/a	n/a	n/a	n/a	n/a	n/a	n/a	n/a	n/a	n/a	n/a	n/a	n/a	n/a	sapling	sapling	sapling	dead	dead		627588	1.01248e+06	-79.8385	9.15936
