# Supplementary material for: Land use history and population dynamics of free-standing figs in a maturing forest
Source: PLoS One. 2017 May 24;12(5):e0177060. doi: 10.1371/journal.pone.0177060 (PMC5443483; doi:10.1371/journal.pone.0177060)
Supplement: S2 Table — Overview of the status of free-standing figs on the whole area of Barro Colorado Island during the respective census period. (XLS) [file pone.0177060.s002.xls]

## Sheet: Island-wide census
Table S2, Island-wide fig census data from Barro Colorado Island, Panama
							Coordinates NAD1927 UTM Zone_N17 (meters)		Coordinates WSG 84 (decimal degrees)
Code old (Census 1985-89)	Code new (since 1991)	species	C.O. Handley, 1985-89	E.K.V. Kalko, 1991/1992	L. Albrecht, 2006-2010	Remarks	easting	northing	longitude	latitude
A001	412	Ficus insipida	rotting	dead	dead		624473	1.01369e+06	-79.8668	9.1703
A002	406	Ficus insipida	dead	dead	dead		624381	1.01369e+06	-79.8676	9.1703
A003	405	Ficus insipida	dying	dead	dead		624351	1.01368e+06	-79.8679	9.1703
A004	404	Ficus insipida	dying	dead	dead		624282	1.01368e+06	-79.8685	9.1703
A007	407	Ficus insipida	dead	dead	dead		624213	1.0137e+06	-79.8691	9.1704
A009	409	Ficus insipida	dead	dead	dead		624378	1.01376e+06	-79.8676	9.171
A010	410	Ficus insipida	dead	dead	dead		624371	1.01388e+06	-79.8677	9.1721
A011	411	Ficus yoponensis	dead	dead	dead		624437	1.01387e+06	-79.8671	9.172
AP02?	686	Ficus insipida	sound	sound	no data		627152	1.0128e+06	-79.8424	9.1623
AP03?	685	Ficus insipida	sound	sound	no data		627163	1.01282e+06	-79.8423	9.1625
AP04	683	Ficus insipida	sound	sound	no data		627069	1.01281e+06	-79.8432	9.1623
AP05?	599	Ficus yoponensis	sound	sound	sound		626918	1012706	-79.8445	9.1614
AP06=MR15	681	Ficus insipida	sound	sound	rotting		626901	1012892	-79.8447	9.1631
AP07=MR14	679	Ficus insipida	sound	sound	dead		626901	1012870	-79.8447	9.1629
AP08	680	Ficus insipida	sound	dead	dead		626884	1.01284e+06	-79.8449	9.1626
AP10		Ficus insipida	sound	sound	no data	census data 1991/1992 missing	627494	1.01294e+06	-79.8393	9.1635
AP11?	600	Ficus insipida	sound	rotting	?dead		626900	1.01275e+06	-79.8447	9.1618
AP12	734	Ficus insipida	rotting	sound	rotting		626775	1012708	-79.8458	9.1614
AP13	735	Ficus insipida	sound	sound	dead		626791	1.0127e+06	-79.8457	9.1614
AP14		Ficus yoponensis	sound	no data	?dead	census data 1991/1992 missing, not found 2006-2010	626789	1.01274e+06	-79.8457	9.1617
AP15	597	Ficus insipida	sound	sound	sound		626814	1012690	-79.8455	9.1613
AP16?	993	Ficus insipida	sound	sound	sound		626756	1012675	-79.846	9.1611
AP22	133	Ficus insipida	sound	rotting	?dead		626586	1.01283e+06	-79.8476	9.1625
AP23	141	Ficus yoponensis	sound	sound	dead		626394	1.01293e+06	-79.8493	9.1634
AP24	142	Ficus yoponensis	rotting	rotting	dead		626383	1.01294e+06	-79.8494	9.1636
AP25	143	Ficus yoponensis	sound	sound	dead		626364	1.01296e+06	-79.8496	9.1637
AP26		Ficus yoponensis	sound	no data	no data	census data 1991/1992 missing	626325	1.01297e+06	-79.8499	9.1638
AP27		Ficus yoponensis	rotting	no data	no data	census data 1991/1992 missing	626313	1.01296e+06	-79.85	9.1637
AP28		Ficus yoponensis	sound	no data	no data	census data 1991/1992 missing	626318	1.01295e+06	-79.85	9.1636
AP29		Ficus yoponensis	rotting	no data	no data	census data 1991/1992 missing	626309	1.01301e+06	-79.8501	9.1641
AP30		Ficus yoponensis	rotting	no data	no data	census data 1991/1992 missing	626312	1.013e+06	-79.85	9.1641
AP32		Ficus yoponensis	sound	no data	no data	census data 1991/1992 missing	626272	1.01298e+06	-79.8504	9.1639
AP33		Ficus yoponensis	sound	rotting	no data	only map from 1991/1992	626255	1.01298e+06	-79.8506	9.1639
AP34		Ficus yoponensis	rotting	no data	no data	census data 1991/1992 missing	626289	1.01297e+06	-79.8503	9.1638
AP35		Ficus yoponensis	rotting	rotting	no data	only map from 1991/1992	626201	1.01301e+06	-79.8511	9.1642
AP36		Ficus insipida	sound	no data	no data	census data 1991/1992 missing	626184	1.01303e+06	-79.8512	9.1644
AP37		Ficus yoponensis?	sound	no data	?dead	census data 1991/1992 missing, not found 2007-2009	626290	1.01296e+06	-79.8502	9.1637
AP38		Ficus yoponensis	sound	?dead	no data	only map from 1991/1992	626423	1.01278e+06	-79.849	9.162
AP39		Ficus yoponensis	sound	?dead	no data	only map from 1991/1992	626471	1.0128e+06	-79.8486	9.1623
AP41?	737	Ficus insipida	sound	dead	dead		626707	1.01257e+06	-79.8465	9.1602
AP42?	738	Ficus yoponensis	sound	sound	?dead		626701	1.01259e+06	-79.8465	9.1604
AP43		Ficus yoponensis	sound	no data	no data	census data 1991/1992 missing	626590	1.01265e+06	-79.8475	9.1609
AP44		Ficus insipida	sound	no data	no data	census data 1991/1992 missing	626568	1.01266e+06	-79.8477	9.161
AP45		Ficus yoponensis	sound	no data	no data	census data 1991/1992 missing	626546	1.01265e+06	-79.8479	9.1609
AP46		Ficus yoponensis	sound	no data	no data	census data 1991/1992 missing	626538	1.01265e+06	-79.848	9.1609
AP47?		Ficus yoponensis	rotting	no data	no data	census data 1991/1992 missing	626549	1.01257e+06	-79.8479	9.1602
AP48		Ficus insipida	sound	no data	no data	census data 1991/1992 missing			-85.4885	1.7635
AP49		Ficus yoponensis	sound	no data	no data	census data 1991/1992 missing			-85.4885	1.7635
AP50		Ficus yoponensis	rotting	no data	no data	census data 1991/1992 missing			-85.4885	1.7635
AP51		Ficus yoponensis?	sound	no data	no data	census data 1991/1992 missing			-85.4885	1.7635
AP52		Ficus yoponensis	sound	no data	no data	census data 1991/1992 missing	626407	1.01274e+06	-79.8492	9.1617
AP53		Ficus yoponensis	rotting	no data	no data	census data 1991/1992 missing	626345	1.01277e+06	-79.8498	9.162
AP55		Ficus yoponensis	sound	no data	no data	census data 1991/1992 missing	626238	1.01274e+06	-79.8507	9.1617
AP56		Ficus yoponensis	sound	no data	no data	census data 1991/1992 missing	626205	1.01278e+06	-79.851	9.1621
AP57		Ficus yoponensis	sound	no data	no data	census data 1991/1992 missing	626210	1.01277e+06	-79.851	9.162
AP58		Ficus yoponensis	sound	no data	no data	census data 1991/1992 missing	626275	1.01287e+06	-79.8504	9.1629
AP59		Ficus yoponensis	sound	no data	no data	census data 1991/1992 missing	626308	1.0129e+06	-79.8501	9.1632
AP61		Ficus yoponensis	sound	no data	no data	census data 1991/1992 missing	626311	1.01289e+06	-79.8501	9.1631
AP62		Ficus yoponensis	sound	no data	no data	census data 1991/1992 missing	626316	1.01285e+06	-79.85	9.1627
AP63		Ficus yoponensis	sound	no data	no data	census data 1991/1992 missing	626306	1.01283e+06	-79.8501	9.1625
AP-NN1		Ficus insipida	n/a	n/a	sapling	4-5 m in height	626343	1.01294e+06	-79.8498	9.1635
Ax-NN1		Ficus insipida?	no data	no data	?dead	old map with species, but no census data; 2006-10 not found	625368	1.0136e+06	-79.8586	9.1696
Ax-NN4		Ficus insipida?	no data	no data	?dead	old map with species, but no census data; 2006-10 not found	625358	1.01357e+06	-79.8587	9.1693
Ax-NN5		Ficus insipida?	no data	no data	?dead	old map with species, but no census data; 2006-10 not found	625316	1.01356e+06	-79.8591	9.1691
Ax-NN6		Ficus insipida	no data	no data	?dead	old map with species, but no census data; 2006-10 not found	625287	1.01353e+06	-79.8594	9.1689
B01	211	Ficus insipida	rotting	rotting	?dead		626048	1.01375e+06	-79.8524	9.1709
B02	212	Ficus yoponensis	sound	rotting	dead		626096	1013728	-79.852	9.1707
B03	213/1002	Ficus yoponensis	sound	sound	slight rot		626143	1013729	-79.8516	9.1707
B05	215	Ficus yoponensis	sound	sound	rotting		626104	1013770	-79.8519	9.171
B06	216	Ficus yoponensis	sound	sound	sound		626089	1013766	-79.8521	9.171
B07	217	Ficus yoponensis	sound	sound	dead		626071	1013794	-79.8522	9.1713
B09	372	Ficus yoponensis	sound	sound	?dead		625830	1.01386e+06	-79.8544	9.1719
B10	374	Ficus yoponensis	sound	dead	dead		625821	1.01387e+06	-79.8545	9.172
B11	373	Ficus insipida	sound	rotting	no data		625818	1.01388e+06	-79.8545	9.1721
B12	375	Ficus insipida	sound	sound	?dead		625823	1.01389e+06	-79.8545	9.1722
B13	376	Ficus insipida	sound	rotting	no data		625862	1.01399e+06	-79.8541	9.173
B14	378	Ficus yoponensis	sound	sound	no data		625876	1.01398e+06	-79.854	9.173
B15a	221	Ficus yoponensis	sound	sound	no data		625884	1.01385e+06	-79.8539	9.1718
B15b	222	Ficus yoponensis	sound	sound	no data		625886	1.01386e+06	-79.8539	9.1718
B17	219	Ficus yoponensis	sound	sound	no data		625978	1.01378e+06	-79.8531	9.1711
B18	381	Ficus yoponensis	sound	sound	rotting		625725	1013930	-79.8554	9.1725
B19	380	Ficus yoponensis	sound	sound	dead		625718	1.01394e+06	-79.8554	9.1726
B20	379	Ficus insipida	sound	rotting	rotting		625707	1013933	-79.8555	9.1725
B21	174	Ficus yoponensis	sound	sound	slight rot		626187	1013954	-79.8512	9.1727
B22	173	Ficus insipida	sound	sound	no data		626271	1.01403e+06	-79.8504	9.1734
B23	175	Ficus yoponensis	rotting	dead	dead		626164	1.01397e+06	-79.8514	9.1729
B24	176	Ficus yoponensis	sound	sound	no data		626174	1.01402e+06	-79.8513	9.1733
B26	178	Ficus insipida	sound	sound	no data		626054	1.0141e+06	-79.8524	9.1741
B28	196	Ficus insipida	sound	sound	rotting		625998	1014090	-79.8529	9.1739
B30	183	Ficus insipida	sound	sound	sound		625952	1014125	-79.8533	9.1743
B31	180	Ficus yoponensis	sound	rotting	dead		625936	1014076	-79.8534	9.1738
B32	181	Ficus yoponensis	sound	rotting	dead		625919	1014079	-79.8536	9.1738
B33	182	Ficus yoponensis	sound	rotting	dead		625904	1014098	-79.8537	9.174
B34	185	Ficus yoponensis	sound	sound	dead		625958	1.01416e+06	-79.8532	9.1746
B35	186	Ficus yoponensis	sound	dead	dead		625933	1.01416e+06	-79.8535	9.1746
B36	187	Ficus yoponensis?	dead	dead	dead		625921	1.01417e+06	-79.8536	9.1746
B37	188	Ficus yoponensis	dead	dead	dead		625925	1.01414e+06	-79.8535	9.1744
B38	189	Ficus yoponensis	dying	dead	dead		625916	1.01413e+06	-79.8536	9.1743
B39	190	Ficus yoponensis	sound	dead	dead		625912	1.01414e+06	-79.8537	9.1744
B40	191	Ficus yoponensis	sound	?dead	dead		625897	1.01412e+06	-79.8538	9.1743
B41	192	Ficus insipida	sound	sound	dead		625867	1014133	-79.8541	9.1743
B43	194	Ficus yoponensis	sound	sound	dead		625921	1014192	-79.8536	9.1749
B44	195	Ficus yoponensis	sound	dead	dead		625915	1.01422e+06	-79.8536	9.1751
B48	200	Ficus insipida	sound	sound	no data		625649	1.01442e+06	-79.856	9.1769
B52	203	Ficus insipida	sound	sound	?dead		625579	1.0143e+06	-79.8567	9.1759
B54	205	Ficus yoponensis	sound	sound	sound		625830	1014193	-79.8544	9.1749
B55	210	Ficus yoponensis	sound	sound	?dead		625874	1.01411e+06	-79.854	9.1741
B56	206	Ficus yoponensis	sound	sound	dead		625829	1014174	-79.8544	9.1747
B57	207	Ficus insipida	sound	rotting	dead		625852	1014152	-79.8542	9.1745
B58	208	Ficus yoponensis	sound	sound	dead		625788	1014084	-79.8548	9.1739
B59	209	Ficus yoponensis?	dead	dead	dead		625777	1.01407e+06	-79.8549	9.1738
B61	377	Ficus yoponensis	sound	sound	no data		625872	1.01399e+06	-79.854	9.173
B62	223	Ficus insipida	sound	sound	?dead		625885	1.01389e+06	-79.8539	9.1721
B63	224	Ficus yoponensis	sound	sound	no data		625908	1.01392e+06	-79.8537	9.1724
Bx-NN		Ficus yoponensis	no data	no data	no data	old map with species, but no census data; 2006-10 not found	625410	1.01326e+06	-79.8582	9.1664
C		Ficus insipida	sound	?dead	?dead		628419	1.01214e+06	-79.8309	9.1562
C		Ficus insipida	sound	?dead	?dead		628433	1.01207e+06	-79.8308	9.1556
C001	569	Ficus insipida	sound	dead	dead		628215	1.01193e+06	-79.8328	9.1544
C002 / C-86	570	Ficus insipida	sound	sound	sound		628162	1011935	-79.8332	9.1544
C003a	556	Ficus insipida	sound	sound	slight rot		628340	1.01194e+06	-79.8316	9.1544
C003b	557	Ficus insipida	sound	sound	slight rot		628341	1.01194e+06	-79.8316	9.1544
C003c	558	Ficus insipida	sound	sound	slight rot		628339	1.01194e+06	-79.8316	9.1544
C004	561	Ficus insipida	sound	sound	sound		628438	1011868	-79.8307	9.1538
C005 / C-90	563	Ficus insipida	sound	sound	sound		628625	1011756	-79.829	9.1528
C006 / C-89	564?/565?	Ficus insipida	sound	dead	dead		628704	1.01184e+06	-79.8283	9.1536
C007	567	Ficus insipida	sound	sound	sound		628807	1011895	-79.8274	9.154
C008	566	Ficus insipida	sound	sound	sound		628796	1011897	-79.8275	9.154
C009	568	Ficus insipida	sound	sound	sound		628815	1011889	-79.8273	9.154
C010	571	Ficus insipida	sound	dead	dead		628965	1.01189e+06	-79.8259	9.154
C011	572	Ficus insipida	sound	dead	dead		628983	1.01188e+06	-79.8258	9.1539
C012		Ficus yoponensis	sound	dead	dead		629071	1.01182e+06	-79.825	9.1533
C013		Ficus insipida	sound	dead	dead		629058	1.01183e+06	-79.8251	9.1534
C015	573	Ficus insipida	sound	sound	?dead		628957	1.01188e+06	-79.826	9.1539
C016		Ficus insipida	sound	dead	dead		628075	1.01244e+06	-79.834	9.159
C017	529	Ficus insipida	sound	sound	sound		628105	1012378	-79.8337	9.1584
C018	533	Ficus insipida	sound	sound	sound		628124	1012557	-79.8336	9.16
C019	532	Ficus insipida	sound	sound	sound		628130	1012545	-79.8335	9.1599
C020	531	Ficus insipida	rotting	sound	sound		628166	1012447	-79.8332	9.159
C022	543	Ficus insipida	rotting	dead	dead		628531	1.01245e+06	-79.8299	9.1591
C023	541	Ficus insipida	sound	sound	rotting		628555	1012484	-79.8297	9.1593
C024	540	Ficus insipida	rotting	rotting	dead		628592	1.01236e+06	-79.8293	9.1583
C027	547	Ficus insipida	sound	sound	rotting		628567	1012231	-79.8295	9.1571
C028	553	Ficus insipida	sound	sound	dead		628628	1012228	-79.829	9.157
C029	548	Ficus insipida	sound	dead	dead		628512	1.01223e+06	-79.83	9.1571
C030		Ficus insipida	rotting	?dead	dead		628540	1.0122e+06	-79.8298	9.1568
C031	551	Ficus insipida	sound	rotting	dead		628556	1012166	-79.8297	9.1565
C032	550/1018	Ficus yoponensis	sound	sound	sound		628547	1012162	-79.8297	9.1564
C033	549/1020	Ficus insipida	sound	sound	slight rot		628451	1012218	-79.8306	9.1569
C034	555	Ficus insipida	sound	sound	sound		628436	1012115	-79.8307	9.156
C035	554	Ficus insipida	sound	sound	rotting		628480	1012169	-79.8303	9.1565
C036	552	Ficus insipida	rotting	sound	?dead		628538	1012146	-79.8298	9.1563
C037		Ficus insipida	sound	no data	no data	census data 1991/1992 missing	628597	1.01212e+06	-79.8293	9.1561
C038		Ficus insipida	sound	no data	no data	census data 1991/1992 missing	628626	1.0121e+06	-79.829	9.1559
C039		Ficus insipida	sound	no data	no data	census data 1991/1992 missing	628597	1.01207e+06	-79.8293	9.1556
C040		Ficus insipida	sound	no data	no data	census data 1991/1992 missing	628689	1.01209e+06	-79.8284	9.1558
C041		Ficus insipida	sound	no data	no data	census data 1991/1992 missing	628679	1.01206e+06	-79.8285	9.1555
C042	576	Ficus insipida	sound	sound	no data		628768	1.01213e+06	-79.8277	9.1561
C043	577	Ficus insipida	sound	dead	dead		628808	1.01216e+06	-79.8274	9.1564
C044	578	Ficus insipida	sound	rotting	no data		628765	1.01222e+06	-79.8277	9.1569
C045	579	Ficus insipida	sound	sound	sound		628675	1012311	-79.8286	9.1578
C046	580	Ficus insipida	sound	sound	sound		628669	1012308	-79.8286	9.1577
C047	546	Ficus insipida	dying	dead	dead		628594	1.01231e+06	-79.8293	9.1577
C-86-01		Ficus insipida	no data	dead	dead	map with positions of figs, but no census data from 1985-89	628228	1.012e+06	-79.8326	9.155
C-86-02		Ficus yoponensis	no data	dead	dead	map with positions of figs, but no census data from 1985-89	628162	1.01187e+06	-79.8332	9.1538
C-86-03?		Ficus insipida?	no data	dead	dead	map with positions of figs, but no census data from 1985-89	628804	1.01225e+06	-79.8274	9.1572
C-86-04	537?	Ficus yoponensis	sound	sound	dead				-85.4885	1.7635
C-86-05		Ficus insipida	no data	?dead	dead	map with positions of figs, but no census data from 1985-89	628417	1.01225e+06	-79.8309	9.1572
C-86-06		Ficus insipida	no data	?dead	dead	map with positions of figs, but no census data from 1985-89	628451	1.01229e+06	-79.8306	9.1576
C-86-07		Ficus insipida	no data	no data	?dead	map with positions of figs, but no census data from 1985-1992; not found 2006-2010	628293	1.01237e+06	-79.832	9.1583
C-86-08		Ficus yoponensis	no data	no data	?dead	map with positions of figs, but no census data from 1985-1992; not found 2006-2011	628315	1.01238e+06	-79.8318	9.1584
C-86-09		Ficus insipida	no data	no data	?dead	map with positions of figs, but no census data from 1985-1992; not found 2006-2012	628342	1.01237e+06	-79.8316	9.1583
C-86-10		Ficus insipida	no data	sound	dead	map with positions of figs, but no census data from 1985-89	628217	1.0124e+06	-79.8327	9.1586
C-86-11		Ficus insipida	no data	sound	dead	map with positions of figs, but no census data from 1985-89	628213	1.01238e+06	-79.8328	9.1584
C-86-4	537	Ficus insipida	sound	no data	dead		628388	1012304	-79.8312	9.1577
C-90-1	562?	Ficus insipida	sound	no data	dead		628598	1.01181e+06	-79.8293	9.1533
C-90-4?	560?	Ficus insipida?	sound	dead	dead		628344	1.01185e+06	-79.8316	9.1537
CH	988	Ficus insipida	no data	no data	new recruitment	new recruitment (about 60 cm in diameter)	628290	1012318	-79.8321	9.1578
Ch-NN10	919	Ficus insipida	no data	no data	dead		628851	1.0125e+06	-79.827	9.1594
Ch-NN11	920	Ficus insipida	no data	no data	dead		628842	1.01252e+06	-79.827	9.1597
Ch-NN12		Ficus insipida	no data	?dead	dead	map with positions of figs, but no census data from 1985-89	628660	1.01225e+06	-79.8287	9.1572
Ch-NN-5?	538	Ficus insipida	sound	sound	sound		628374	1012339	-79.8313	9.158
Ch-NN9		Ficus insipida	?dead	dead	dead	map with positions of figs, but no census data from 1985-89	629027	1.01251e+06	-79.8254	9.1596
C-NN-4?	989	Ficus insipida	sound	sound	rotting		628346	1012346	-79.8316	9.1581
DF	998	Ficus insipida	n/a	n/a	rotting	too large (> 70 cm) for new recruitment	627936	1013830	-79.8352	9.1715
DF	999	Ficus insipida	n/a	n/a	sound	too large (> 70 cm) for new recruitment	627950	1013863	-79.8351	9.1718
DF-?		Ficus yoponensis	sound	sound	no data	maps with positions and remarks from 1991/92, no census data	627388	1.0135e+06	-79.8402	9.1685
DF-?		Ficus yoponensis	sound	sound	no data	maps with positions and remarks from 1991/92, no census data	627396	1.01352e+06	-79.8402	9.1687
DF-?		Ficus insipida	sound	sound	no data	maps with positions and remarks from 1991/92, no census data	627738	1.0137e+06	-79.8371	9.1704
DF-?		Ficus insipida	sound	no data	no data	maps with positions, no census data 1991/92	627763	1.0137e+06	-79.8368	9.1703
DF01	6	Ficus insipida	sound	sound	dead		627547	1013418	-79.8388	9.1678
DF06	13	Ficus insipida	sound	sound	no data		627771	1.01372e+06	-79.8367	9.1705
DF09	17	Ficus insipida	sound	sound	sound		627844	1013818	-79.8361	9.1714
DF13	19	Ficus insipida	sound	sound	sound		628019	1.01415e+06	-79.8345	9.1744
DF3?	10	Ficus insipida?	sound	sound	no data		627429	1.01371e+06	-79.8399	9.1705
DF4?	9	Ficus insipida?	sound	sound	no data		627414	1.01363e+06	-79.84	9.1698
F001	90	Ficus insipida	sound	sound	no data		625925	1.0131e+06	-79.8536	9.165
F002	91	Ficus yoponensis	rotting	rotting	no data		625916	1.01309e+06	-79.8537	9.1649
F003	92	Ficus yoponensis	sound	sound	no data		625872	1.01309e+06	-79.8541	9.1649
F004	93	Ficus yoponensis	sound	sound	no data		625903	1.01307e+06	-79.8538	9.1647
F005	94	Ficus yoponensis	sound	sound	no data		625893	1.01307e+06	-79.8539	9.1647
F006	95	Ficus yoponensis	sound	sound	no data		625882	1.01305e+06	-79.854	9.1645
F007	96	Ficus yoponensis	sound	rotting	no data		625838	1.01305e+06	-79.8544	9.1646
F008	97	Ficus yoponensis	rotting	rotting	no data		625826	1013040	-79.8545	9.1645
F012	147	Ficus insipida	sound	dead	dead		625885	1.01364e+06	-79.8539	9.1699
F013		Ficus insipida	sound	dead	dead	census data 1991/1992 missing	625806	1.01356e+06	-79.8546	9.1691
F015	168	Ficus yoponensis	sound	sound	no data		625765	1.01333e+06	-79.855	9.1671
F017	76	Ficus insipida	sound	rotting	?dead		625879	1.01328e+06	-79.854	9.1667
F019	164	Ficus yoponensis	sound	sound	no data		625694	1.01325e+06	-79.8557	9.1663
F021	166	Ficus yoponensis	rotting	rotting	no data		625685	1.01321e+06	-79.8557	9.166
F022	171	Ficus insipida	sound	sound	no data		625591	1.01342e+06	-79.8566	9.1679
F023	172	Ficus yoponensis	sound	sound	no data		625612	1.0135e+06	-79.8564	9.1686
F024	169	Ficus yoponensis	sound	sound	no data		625636	1.01348e+06	-79.8562	9.1684
F027a	149	Ficus yoponensis	rotting	rotting	no data		625953	1.01352e+06	-79.8533	9.1688
F027b	150	Ficus yoponensis	sound	sound	no data		625955	1.01353e+06	-79.8533	9.1688
F027c	151	Ficus yoponensis	sound	sound	no data		625957	1.01353e+06	-79.8533	9.1689
F028	152	Ficus insipida?	sound	sound	no data		625963	1.01358e+06	-79.8532	9.1693
F030a	157	Ficus insipida	sound	rotting	no data		626100	1.01363e+06	-79.852	9.1697
F030b	158	Ficus insipida	sound	rotting	no data		626102	1.01363e+06	-79.8519	9.1698
F033	161	Ficus yoponensis	sound	sound	no data		625940	1.0137e+06	-79.8534	9.1704
F034	156	Ficus yoponensis	sound	sound	no data		626141	1.01365e+06	-79.8516	9.17
F035	51	Ficus yoponensis	sound	rotting	no data		626324	1.01362e+06	-79.8499	9.1697
F036	154	Ficus yoponensis	sound	sound	no data		626265	1.01357e+06	-79.8505	9.1692
F037	155	Ficus insipida	sound	rotting	no data		626284	1.0136e+06	-79.8503	9.1695
F038	38	Ficus insipida	sound	sound	no data		626330	1.01349e+06	-79.8499	9.1685
F039	37	Ficus insipida	sound	sound	no data		626302	1.01348e+06	-79.8501	9.1684
F040	36	Ficus insipida	sound	dead	dead		626202	1.01345e+06	-79.851	9.1681
F041	77	Ficus yoponensis	sound	sound	no data		625897	1.01333e+06	-79.8538	9.167
F043	99	Ficus yoponensis	sound	dead	dead		626004	1.01326e+06	-79.8528	9.1665
F044	89	Ficus insipida	sound	sound	no data		626005	1.01316e+06	-79.8528	9.1655
F045	88	Ficus yoponensis	sound	rotting	no data		626057	1.01313e+06	-79.8524	9.1652
F046	87	Ficus insipida	sound	sound	sound		626203	1013149	-79.851	9.1654
F047		Ficus yoponensis	sound	no data	no data	census data 1991/1992 missing	626156	1.01304e+06	-79.8515	9.1645
F048		Ficus insipida	sound	no data	?dead	census data 1991/1992 missing	625556	1.01356e+06	-79.8569	9.1692
F050	148	Ficus insipida	sound	sound	?dead		625897	1.01361e+06	-79.8538	9.1696
F051	82	Ficus insipida	sound	sound	no data		625946	1.01338e+06	-79.8534	9.1676
F052	83	Ficus yoponensis	sound	sound	no data		625990	1.01339e+06	-79.853	9.1676
F053	79	Ficus insipida	sound	sound	no data		625922	1.01335e+06	-79.8536	9.1672
F054	81	Ficus yoponensis	sound	sound	no data		625929	1.01336e+06	-79.8535	9.1673
F055	80	Ficus yoponensis	sound	rotting	no data		625938	1.01335e+06	-79.8534	9.1673
F056	70	Ficus insipida	sound	sound	sound		626061	1013207	-79.8523	9.166
F057	69	Ficus insipida	sound	sound	dead		626082	1013216	-79.8521	9.166
F059	73	Ficus insipida	sound	sound	rotting		626177	1013268	-79.8513	9.1665
F060	74	Ficus yoponensis	sound	sound	rotting		626159	1013286	-79.8514	9.1667
F061	75	Ficus yoponensis	sound	sound	?dead		626182	1.01332e+06	-79.8512	9.167
F062	68	Ficus yoponensis	sound	sound	no data		626148	1.01338e+06	-79.8515	9.1675
F063	64	Ficus insipida	rotting	rotting	no data		626319	1.01324e+06	-79.85	9.1663
F064	65	Ficus yoponensis	sound	sound	no data		626309	1.01325e+06	-79.8501	9.1664
F065	66	Ficus insipida	sound	sound	no data		626295	1.01327e+06	-79.8502	9.1665
F066	67	Ficus yoponensis	sound	sound	no data		626289	1.01329e+06	-79.8503	9.1667
F067	84	Ficus yoponensis	sound	sound	no data		626305	1.01322e+06	-79.8501	9.166
F068	85	Ficus yoponensis	sound	rotting	no data		626323	1.01318e+06	-79.8499	9.1657
F069	86	Ficus insipida	rotting	rotting	no data		626325	1.01314e+06	-79.8499	9.1653
F-NN		Ficus insipida	no data	no data	no data	census data 1991/1992 missing	626341	1.0136e+06	-79.8498	9.1695
F-NN		Ficus insipida	no data	no data	no data	census data 1991/1992 missing	626306	1.01361e+06	-79.8501	9.1696
F-NN		Ficus yoponensis	no data	no data	no data	census data 1991/1992 missing	625808	1.01348e+06	-79.8546	9.1684
GR	657	Ficus insipida	no data	sound	no data		626707	1.01344e+06	-79.8464	9.168
GR	668	Ficus yoponensis	no data	sound	no data		626848	1.01346e+06	-79.8452	9.1682
GR 44?	670+665	Ficus yoponensis	sound	sound	no data		626681	1013510	-79.8467	9.1687
GR01	602	Ficus insipida	sound	sound	dead		627179	1.01309e+06	-79.8422	9.1649
GR02	603	Ficus yoponensis	sound	dead	dead		627190	1.01307e+06	-79.8421	9.1647
GR03	601	Ficus insipida	sound	sound	dead		627179	1013050	-79.8422	9.1645
GR04	615	Ficus yoponensis	sound	sound	no data		627129	1.01341e+06	-79.8426	9.1677
GR05	616	Ficus insipida	sound	sound	no data		627135	1.0134e+06	-79.8425	9.1677
GR06	604	Ficus insipida	sound	sound	sound		626953	1012994	-79.8442	9.164
GR07	605	Ficus insipida	sound	sound	dead		626995	1.01322e+06	-79.8438	9.1661
GR08	607	Ficus insipida	sound	sound	sound		626983	1013231	-79.8439	9.1661
GR09	606	Ficus yoponensis	sound	sound	dead		627010	1.01324e+06	-79.8437	9.1662
GR11	609	Ficus yoponensis	sound	sound	no data		627049	1.01344e+06	-79.8433	9.168
GR12	611	Ficus yoponensis	sound	sound	no data		627065	1.01344e+06	-79.8432	9.168
GR13	610	Ficus insipida	sound	sound	no data		627070	1.01345e+06	-79.8431	9.1681
GR15	614	Ficus insipida	sound	sound	no data		627122	1.01346e+06	-79.8427	9.1682
GR17	619	Ficus yoponensis	sound	sound	no data		627073	1.0135e+06	-79.8431	9.1686
GR18	618	Ficus insipida	sound	sound	no data		627094	1.0135e+06	-79.8429	9.1686
GR19	620	Ficus yoponensis	sound	dead	dead		627043	1.0135e+06	-79.8434	9.1686
GR20	626	Ficus insipida	sound	sound	?dead		627004	1.01353e+06	-79.8437	9.1688
GR21	625	Ficus insipida	sound	sound	?dead		627008	1.01354e+06	-79.8437	9.1689
GR22	617	Ficus insipida	sound	sound	slight rot		626981	1013474	-79.8439	9.1683
GR23	637	Ficus insipida	rotting	dead	dead		626936	1013528	-79.8444	9.1688
GR24	627	Ficus yoponensis	rotting	rotting	no data		627084	1.01368e+06	-79.843	9.1702
GR25	624	Ficus insipida	sound	sound	dead		627048	1013558	-79.8433	9.1691
GR26	621	Ficus yoponensis	sound	sound	no data		627063	1.01353e+06	-79.8432	9.1688
GR27	622	Ficus insipida	sound	sound	no data		627177	1.01361e+06	-79.8422	9.1696
GR29	660	Ficus yoponensis	rotting	?dead	?dead		627249	1.01376e+06	-79.8415	9.1709
GR30	661	Ficus insipida	sound	?dead	?dead		627265	1.01376e+06	-79.8414	9.171
GR31a	634	Ficus yoponensis	sound	sound	no data		627256	1.01382e+06	-79.8414	9.1715
GR32	633	Ficus insipida	sound	rotting	no data		627202	1.01381e+06	-79.8419	9.1714
GR36		Ficus yoponensis	sound	no data	no data	census data 1991/1992 missing	627024	1.01401e+06	-79.8435	9.1732
GR37		Ficus insipida	sound	no data	no data	census data 1991/1992 missing	626977	1.01412e+06	-79.844	9.1742
GR38	629	Ficus yoponensis	sound	sound	no data		626807	1.01395e+06	-79.8455	9.1727
GR40	674	Ficus insipida	sound	sound	no data		626646	1.01354e+06	-79.847	9.169
GR41	673	Ficus insipida	rotting	rotting	no data		626654	1.01352e+06	-79.8469	9.1688
GR42	672	Ficus yoponensis	sound	sound	no data		626660	1.01354e+06	-79.8469	9.1689
GR43	671	Ficus yoponensis	sound	sound	no data		626670	1.01352e+06	-79.8468	9.1688
GR44a	665	Ficus yoponensis	sound	sound	no data		626892	1.01351e+06	-79.8448	9.1686
GR44b	670	Ficus yoponensis	sound	sound	no data		626894	1.01351e+06	-79.8447	9.1687
GR45	669	Ficus yoponensis	sound	sound	no data		626798	1.01346e+06	-79.8456	9.1682
GR46	659	Ficus insipida	sound	sound	sound		626701	1.0134e+06	-79.8465	9.1677
GR48	645	Ficus insipida	sound	sound	no data		626612	1.01328e+06	-79.8473	9.1666
GR49	649	Ficus insipida	sound	sound	no data		626516	1.01329e+06	-79.8482	9.1667
GR50	650	Ficus insipida	sound	sound	no data		626506	1.01331e+06	-79.8483	9.1669
GR51	676	Ficus insipida	rotting	dead	dead		626587	1.01369e+06	-79.8475	9.1703
GR52	677	Ficus yoponensis	sound	?dead	?dead		626598	1.01349e+06	-79.8474	9.1685
GR53	656	Ficus yoponensis	sound	sound	no data		626592	1.01346e+06	-79.8475	9.1682
GR54	655	Ficus insipida	sound	sound	no data		626580	1.01341e+06	-79.8476	9.1678
GR57	651	Ficus insipida	sound	sound	no data		626633	1.01333e+06	-79.8471	9.1671
GR60	646	Ficus insipida	sound	sound	no data		626590	1.01323e+06	-79.8475	9.1661
GR64	644	Ficus yoponensis	sound	sound	no data		626682	1.01323e+06	-79.8467	9.1661
GR65	643	Ficus yoponensis	rotting	rotting	no data		626740	1.01319e+06	-79.8461	9.1658
GR66	642	Ficus insipida	sound	sound	no data		626731	1.01323e+06	-79.8462	9.1662
GR67	641	Ficus insipida	sound	sound	no data		626777	1.01324e+06	-79.8458	9.1662
GR69	639	Ficus yoponensis	sound	sound	no data		626831	1.01307e+06	-79.8453	9.1647
GR70	638	Ficus yoponensis	sound	sound	no data		626828	1.01305e+06	-79.8454	9.1645
GR89-31		Ficus insipida	no data	dead	dead	maps with positions and remarks from 1991/92, no census data	626721	1.01403e+06	-79.8463	9.1734
GR89-32	1030	Ficus yoponensis	sound	sound	rotting		626827	1014272	-79.8453	9.1756
GR89-34	936	Ficus insipida	sound	alive	rotting		626759	1014455	-79.8459	9.1772
GR89-35		Ficus insipida	sound	no data	no data	census data 1991/1992 missing	626944	1.01434e+06	-79.8443	9.1762
GR89-36		Ficus insipida	sound	no data	dead	census data 1991/1992 missing; not found 2006-2010	626946	1014629	-79.8442	9.1788
GR89-37		Ficus insipida	sound	no data	no data	census data 1991/1992 missing	627114	1.0144e+06	-79.8427	9.1767
GR89-38		Ficus yoponensis	sound	no data	no data	census data 1991/1992 missing	627024	1.01432e+06	-79.8435	9.176
H	821	Ficus yoponensis	no data	sound	sound		626481	1012367	-79.8485	9.1583
H	822	Ficus yoponensis	no data	sound	sound		626483	1012369	-79.8485	9.1584
H	850	Ficus yoponensis	no data	sound	sound		626516	1012389	-79.8482	9.1585
H	1005	Ficus yoponensis	sound	sound	sound	original tag was overgrown	626407	1012386	-79.8492	9.1585
H04?	820	Ficus yoponensis	sound	sound	sound		626460	1012415	-79.8487	9.1588
H-NN2		Ficus yoponensis	no data	no data	no data	map with positions of figs, no census data	626328	1.0123e+06	-79.8499	9.1577
H-NN4		Ficus insipida	no data	no data	no data	map with positions of figs, no census data	626360	1.01227e+06	-79.8496	9.1574
H-NN4 ?	743	Ficus insipida	sound	sound	sound		626427	1012284	-79.849	9.1576
HS0108		Ficus yoponensis	sound	no data	no data	50ha-Plot (not accessible any more)	626738	1.01171e+06	-79.8462	9.1524
HS7578		Ficus yoponensis	sound	sound	no data	50ha-Plot (not accessible any more)	625847	1.0117e+06	-79.8543	9.1524
Ix-NN1		Ficus yoponensis	no data	no data	no data	map with positions of figs, no census data	626357	1.01208e+06	-79.8497	9.1558
Ix-NN2		Ficus insipida	no data	no data	no data	map with positions of figs, no census data	626308	1.01208e+06	-79.8501	9.1558
J1	489	Ficus insipida	sound	rotting	no data		625380	1.01039e+06	-79.8586	9.1405
J10	498	Ficus yoponensis	sound	sound	no data		625864	1.01105e+06	-79.8542	9.1464
L01	505	Ficus insipida	sound	sound	sound		627974	1012382	-79.8349	9.1584
L02	527	Ficus insipida	sound	sound	?dead		627984	1.01236e+06	-79.8349	9.1582
L03	528	Ficus insipida	sound	sound	?dead		627971	1.01236e+06	-79.835	9.1582
L04	506	Ficus insipida	sound	sound	?dead		627961	1.01244e+06	-79.8351	9.159
L05	507	Ficus insipida	rotting	rotting	rotting		628007	1012522	-79.8346	9.1597
L06	508	Ficus insipida	sound	sound	sound		628018	1012506	-79.8345	9.1596
L08	522	Ficus insipida	dying	dead	dead		627998	1.01245e+06	-79.8347	9.159
L09	523	Ficus insipida	dying	dead	dead		627991	1.01245e+06	-79.8348	9.1591
L10	340	Ficus insipida	sound	sound	rotting		627955	1.01253e+06	-79.8351	9.1597
L11	524	Ficus insipida	dead	dead	dead		627871	1.01257e+06	-79.8359	9.1601
L12	509	Ficus insipida	sound	dead	dead		627870	1.01257e+06	-79.8359	9.1602
L13	510	Ficus insipida	sound	sound	dead		627861	1.01258e+06	-79.836	9.1602
L14	511	Ficus yoponensis	sound	sound	dead		627866	1.01259e+06	-79.8359	9.1603
L16	512	Ficus insipida	sound	rotting	dead		627875	1012588	-79.8358	9.1603
L17	514/976	Ficus yoponensis	sound	sound	sound		627901	1012698	-79.8356	9.1613
L18a	515	Ficus insipida	rotting	rotting	rotting		627921	1012704	-79.8354	9.1614
L18b	516	Ficus insipida	rotting	rotting	rotting		627922	1012705	-79.8354	9.1614
L18c	517	Ficus insipida	rotting	rotting	rotting		627920	1012703	-79.8354	9.1613
L22	325	Ficus insipida	sound	rotting	dying		627960	1012885	-79.8351	9.163
L23	329	Ficus insipida	rotting	sound	dead		628002	1012835	-79.8347	9.1625
L24	330	Ficus insipida	sound	sound	sound		628006	1012833	-79.8346	9.1625
L25	331	Ficus insipida	sound	sound	sound		628019	1.01282e+06	-79.8345	9.1624
L28	328	Ficus insipida	sound	sound	dead		627912	1012877	-79.8355	9.1629
L30	333	Ficus insipida	sound	sound	sound		628036	1012735	-79.8344	9.1616
L31	334	Ficus insipida	sound	sound	dead		628027	1.01273e+06	-79.8344	9.1616
L32	336	Ficus insipida	sound	sound	rotting		628016	1012725	-79.8345	9.1615
L33	337	Ficus insipida	sound	sound	dead		628033	1.01269e+06	-79.8344	9.1612
L34	338	Ficus insipida	sound	sound	sound		628011	1012700	-79.8346	9.1613
L35	332	Ficus insipida	sound	sound	sound		628047	1012784	-79.8343	9.1621
L36	322	Ficus insipida	sound	sound	dead		628048	1.01293e+06	-79.8342	9.1634
L37	323	Ficus insipida	sound	sound	sound		628058	1012848	-79.8342	9.1626
L38	335	Ficus insipida	sound	sound	sound		628009	1012729	-79.8346	9.1616
L39	504	Ficus insipida	sound	sound	dead		627775	1.01235e+06	-79.8367	9.1581
L40	525	Ficus yoponensis	dead	dead	dead		627765	1012326	-79.8368	9.1579
L41	501/689	Ficus insipida	sound	sound	sound		627569	1.01232e+06	-79.8386	9.1579
L46		Ficus insipida	?dead	dead	dead		627909	1.01284e+06	-79.8355	9.1626
L47		Ficus insipida	?dead	dead	dead		628089	1.0129e+06	-79.8339	9.1631
L48		Ficus yoponensis	no data	?dead	dead		627884	1.01269e+06	-79.8357	9.1612
LC-1		Ficus yoponensis	n/a	n/a	sapling		627746	1013142	-79.837	9.1653
LC-2		Ficus insipida	n/a	n/a	sapling		627752	1013132	-79.8369	9.1652
LC-3		Ficus insipida	n/a	n/a	sapling		627729	1013057	-79.8372	9.1645
LC-4		Ficus insipida	n/a	n/a	sapling		627727	1013049	-79.8372	9.1645
LR	943	Ficus insipida		sound	rotting		627374	1.01253e+06	-79.8404	9.1598
LR	1006	Ficus yoponensis	n/a	n/a	new recruitment	new recruitment (about 45 cm in diameter)	627541	1.01268e+06	-79.8389	9.1612
LR		Ficus insipida	n/a	n/a	sapling		627589	1.01248e+06	-79.8384	9.1593
LR		Ficus insipida	n/a	n/a	sapling		627588	1.01248e+06	-79.8385	9.1593
LR		Ficus insipida	n/a	n/a	sapling		627627	1012522	-79.8381	9.1597
LR004		Ficus yoponensis	rotting	dead	dead		627806	1.01278e+06	-79.8365	9.1621
LR005	301	Ficus insipida	sound	rotting	dead		627805	1.01269e+06	-79.8365	9.1613
LR006	304	Ficus insipida	dead	dead	dead		627803	1.01268e+06	-79.8365	9.1612
LR007		Ficus insipida	dead	dead	dead		627778	1.0127e+06	-79.8367	9.1613
LR008a	294	Ficus insipida	sound	sound	dead		627882	1012669	-79.8358	9.161
LR009	302	Ficus yoponensis	rotting	dead	dead		627790	1.01267e+06	-79.8366	9.1611
LR010	261	Ficus yoponensis	sound	dead	dead		627856	1.01266e+06	-79.836	9.161
LR011	293	Ficus yoponensis	sound	sound	sound		627862	1012632	-79.836	9.1607
LR012	297/934	Ficus insipida	sound	sound	rotting		627852	1012638	-79.836	9.1608
LR013	292	Ficus yoponensis	sound	dying	dead		627847	1.01262e+06	-79.8361	9.1606
LR014	291	Ficus insipida	sound	dying	rotting		627820	1.0126e+06	-79.8363	9.1604
LR015	296	Ficus insipida	rotting	rotting	dead		627873	1.01262e+06	-79.8359	9.1606
LR016	298	Ficus insipida	dead	dead	dead		627807	1.01258e+06	-79.8365	9.1602
LR018	288	Ficus yoponensis	dying	dead	dead		627826	1.01253e+06	-79.8363	9.1598
LR019	287	Ficus yoponensis	sound	rotting	dead		627804	1.01253e+06	-79.8365	9.1598
LR020	289	Ficus insipida	dead	dead	dead		627821	1.01251e+06	-79.8363	9.1596
LR021	290	Ficus yoponensis	dead	dead	dead		627811	1.01251e+06	-79.8364	9.1596
LR022	285	Ficus insipida	sound	rotting	dead		627789	1.01247e+06	-79.8366	9.1592
LR023	284	Ficus yoponensis	sound	sound	dead		627816	1.01247e+06	-79.8364	9.1592
LR024	283	Ficus yoponensis	sound	dead	dead		627855	1.01247e+06	-79.836	9.1592
LR025	282	Ficus yoponensis	sound	sound	rotting		627752	1.01245e+06	-79.837	9.159
LR027	276	Ficus insipida	sound	sound	rotting		627709	1.01247e+06	-79.8374	9.1592
LR028	277	Ficus yoponensis	sound	sound	dead		627730	1.0125e+06	-79.8372	9.1595
LR029	278	Ficus insipida	sound	rotting	dead		627726	1.01251e+06	-79.8372	9.1596
LR030	280	Ficus insipida	dead	dead	dead		627718	1.01251e+06	-79.8373	9.1596
LR031	279	Ficus insipida	sound	rotting	dead		627723	1.01252e+06	-79.8372	9.1597
LR032	358	Ficus yoponensis	dead	dead	dead		627704	1.01255e+06	-79.8374	9.16
LR033	357	Ficus yoponensis	rotting	dead	dead		627695	1.01256e+06	-79.8375	9.1601
LR034	354	Ficus yoponensis	dead	dead	dead		627713	1.01261e+06	-79.8373	9.1605
LR035	310/978	Ficus insipida	rotting	rotting	rotting		627730	1.01263e+06	-79.8372	9.1607
LR036	299	Ficus insipida	sound	rotting	dying		627782	1012669	-79.8367	9.161
LR037	300	Ficus insipida	sound	sound	dead		627764	1.01268e+06	-79.8368	9.1612
LR038	353	Ficus yoponensis	sound	dead	dead		627727	1.01268e+06	-79.8372	9.1612
LR039	309	Ficus yoponensis	sound	sound	dead		627683	1.01266e+06	-79.8376	9.161
LR040	352	Ficus yoponensis	dead	dead	dead		627663	1.01267e+06	-79.8378	9.161
LR041	308	Ficus insipida	sound	sound	slight rot		627713	1.01269e+06	-79.8373	9.1612
LR042	307	Ficus insipida	sound	rotting	slight rot		627709	1012711	-79.8373	9.1614
LR043	351	Ficus yoponensis	rotting	dead	dead		627712	1.01274e+06	-79.8373	9.1617
LR045	306	Ficus insipida	sound	sound	dead		627750	1.01283e+06	-79.837	9.1625
LR046	225	Ficus yoponensis	dead	dead	dead		627623	1.01283e+06	-79.8381	9.1625
LR047	226	Ficus insipida	sound	rotting	rotting		627616	1.0128e+06	-79.8382	9.1622
LR048	227	Ficus insipida	sound	sound	rotting		627594	1.01279e+06	-79.8384	9.1621
LR049	228	Ficus yoponensis	dead	dead	dead		627580	1.01278e+06	-79.8385	9.1621
LR050	230	Ficus insipida	sound	rotting	rotting		627614	1.01277e+06	-79.8382	9.162
LR051	231	Ficus insipida	sound	rotting	rotting		627627	1.01278e+06	-79.8381	9.162
LR052	229	Ficus insipida	sound	rotting	rotting		627613	1.01274e+06	-79.8382	9.1617
LR053	232	Ficus insipida	rotting	dead	dead		627645	1.01275e+06	-79.8379	9.1618
LR054	312	Ficus yoponensis	rotting	dead	dead		627644	1.01273e+06	-79.8379	9.1616
LR055	320	Ficus yoponensis	sound	sound	dead		627609	1.01268e+06	-79.8383	9.1612
LR056	341	Ficus insipida	rotting	dead	dead		627591	1.01268e+06	-79.8384	9.1612
LR057	520	Ficus yoponensis	rotting	dead	dead		627576	1.01268e+06	-79.8386	9.1612
LR058	311	Ficus yoponensis	rotting	rotting	rotting		627687	1.01269e+06	-79.8375	9.1612
LR059	345	Ficus yoponensis	dead	dead	dead		627677	1.01268e+06	-79.8376	9.1612
LR060	321	Ficus yoponensis	sound	sound	dead		627631	1.01267e+06	-79.8381	9.1611
LR061	346	Ficus yoponensis	dead	dead	dead		627595	1.01265e+06	-79.8384	9.1609
LR062	519	Ficus yoponensis	sound	dead	dead		627658	1.0126e+06	-79.8378	9.1604
LR063	356	Ficus yoponensis	dead	dead	dead		627672	1.01256e+06	-79.8377	9.1601
LR065	359	Ficus yoponensis	dead	dead	dead		627642	1.01251e+06	-79.838	9.1596
LR066	316	Ficus insipida	sound	rotting	dead		627578	1.01254e+06	-79.8385	9.1599
LR067	258	Ficus yoponensis	sound	sound	dead		627586	1.01252e+06	-79.8385	9.1597
LR068	257	Ficus insipida	sound	sound	dead		627595	1.01251e+06	-79.8384	9.1596
LR069	256	Ficus insipida	sound	sound	dead		627588	1.01248e+06	-79.8385	9.1593
LR070	259	Ficus yoponensis	sound	sound	dead		627603	1.01246e+06	-79.8383	9.1592
LR071	261	Ficus insipida	dead	dead	dead		627596	1.01245e+06	-79.8384	9.1591
LR072	260	Ficus insipida	sound	sound	dead		627590	1.01244e+06	-79.8384	9.1589
LR073	262	Ficus yoponensis	sound	dead	dead		627581	1.01243e+06	-79.8385	9.1588
LR074	267	Ficus yoponensis	sound	sound	dead		627585	1.01241e+06	-79.8385	9.1587
LR075	274	Ficus yoponensis	dead	dead	dead		627668	1.01238e+06	-79.8377	9.1584
LR076	502	Ficus insipida	rotting	rotting	dead		627691	1.01236e+06	-79.8375	9.1583
LR077	266	Ficus yoponensis	sound	sound	dead		627561	1.01239e+06	-79.8387	9.1586
LR078	268	Ficus yoponensis	sound	sound	dead		627557	1012379	-79.8387	9.1584
LR079	269	Ficus yoponensis	sound	sound	dead		627546	1.01236e+06	-79.8388	9.1582
LR081	270	Ficus yoponensis	sound	rotting	dead		627531	1.0124e+06	-79.839	9.1586
LR082	271	Ficus insipida	sound	rotting	rotting		627515	1012402	-79.8391	9.1586
LR083	272	Ficus insipida	rotting	dead	dead		627514	1.01242e+06	-79.8391	9.1588
LR084	273	Ficus yoponensis	dead	dead	dead		627526	1012440	-79.839	9.159
LR085	265	Ficus yoponensis	sound	dead	dead		627486	1.01249e+06	-79.8394	9.1594
LR087	350	Ficus insipida	dead	dead	dead		627545	1.01249e+06	-79.8388	9.1595
LR088	263	Ficus yoponensis	dead	dead	dead		627506	1.01251e+06	-79.8392	9.1596
LR089	317	Ficus yoponensis	sound	rotting	dead		627542	1.01255e+06	-79.8389	9.16
LR090	242	Ficus insipida	sound	rotting	dead		627508	1.01256e+06	-79.8392	9.1601
LR091	349	Ficus yoponensis	dead	dead	dead		627513	1.01257e+06	-79.8391	9.1602
LR092	318	Ficus insipida	sound	sound	dead		627579	1.01258e+06	-79.8385	9.1602
LR093	236	Ficus yoponensis	sound	dying	dead		627496	1.01259e+06	-79.8393	9.1603
LR094	313	Ficus yoponensis	sound	dying	dead		627491	1.01259e+06	-79.8393	9.1604
LR095	237	Ficus yoponensis	?dead	dead	dead		627509	1.0126e+06	-79.8392	9.1605
LR096	238	Ficus insipida	sound	rotting	rotting		627482	1.01261e+06	-79.8394	9.1605
LR097	348	Ficus insipida	dead	dead	dead		627484	1.01263e+06	-79.8394	9.1607
LR098	239	Ficus yoponensis	dead	dead	dead		627484	1.01265e+06	-79.8394	9.1609
LR099	319	Ficus yoponensis	sound	dead	dead		627555	1.01263e+06	-79.8387	9.1607
LR1 = L27	327	Ficus insipida	sound	sound	sound		627937	1012805	-79.8353	9.1623
LR100	343	Ficus yoponensis	dead	dead	dead		627564	1.01263e+06	-79.8387	9.1607
LR101	344	Ficus yoponensis	dead	dead	dead		627553	1.01264e+06	-79.8388	9.1608
LR102	342	Ficus yoponensis	dead	dead	dead		627562	1.01269e+06	-79.8387	9.1612
LR103	235	Ficus insipida	sound	sound	dead		627572	1.01272e+06	-79.8386	9.1615
LR104	233	Ficus yoponensis	rotting	dead	dead		627569	1.01273e+06	-79.8386	9.1616
LR105	234	Ficus yoponensis	sound	dead	dead		627571	1.01275e+06	-79.8386	9.1618
LR106	362	Ficus yoponensis	dead	dead	dead		627579	1.01281e+06	-79.8385	9.1623
LR107	363	Ficus yoponensis	dead	dead	dead		627500	1.01278e+06	-79.8392	9.162
LR108	364	Ficus yoponensis	sound	dead	dead		627463	1.01278e+06	-79.8396	9.162
LR112	240	Ficus yoponensis	sound	sound	dead		627431	1.01263e+06	-79.8399	9.1607
LR113	241	Ficus insipida	sound	dead	dead		627463	1.01254e+06	-79.8396	9.1599
LR114	243	Ficus insipida	rotting	rotting	rotting		627447	1.01254e+06	-79.8397	9.1599
LR115	245	Ficus yoponensis	sound	dead	dead		627428	1.01253e+06	-79.8399	9.1598
LR116	247	Ficus yoponensis	dead	dead	dead		627404	1.01253e+06	-79.8401	9.1597
LR117	244	Ficus insipida	sound	sound	sound		627385	1.01252e+06	-79.8403	9.1597
LR118	248	Ficus insipida	sound	dead	dead		627398	1.0125e+06	-79.8402	9.1595
LR119a	253	Ficus insipida	sound	sound	sound		627458	1.0125e+06	-79.8396	9.1595
LR120a	252	Ficus yoponensis	sound	sound	slight rot		627428	1.01244e+06	-79.8399	9.159
LR121	255	Ficus yoponensis	sound	sound	sound		627388	1.01246e+06	-79.8403	9.1591
LR123	250	Ficus yoponensis	sound	sound	sound		627408	1.01246e+06	-79.8401	9.1592
LR124	251	Ficus yoponensis	sound	sound	sound		627407	1.01245e+06	-79.8401	9.1591
LR126	355	Ficus yoponensis	dead	dead	dead		627691	1.01261e+06	-79.8375	9.1605
LR129	246	Ficus insipida	sound	sound	sound		627423	1.01249e+06	-79.84	9.1595
LR130	314	Ficus yoponensis	sound	sound	dead		627721	1012770	-79.8372	9.162
LR131	315	Ficus yoponensis	sound	rotting	dead		627521	1.0126e+06	-79.8391	9.1604
LR2 = L26	326	Ficus insipida	sound	sound	dead		627934	1.01278e+06	-79.8353	9.162
LR-Mor1		Ficus insipida	dead	dead	dead		627475	1.01253e+06	-79.8395	9.1598
LR-Mor2		Ficus yoponensis	dead	dead	dead		627672	1.01266e+06	-79.8377	9.161
M03	41	Ficus insipida	sound	sound	no data		626429	1.01376e+06	-79.849	9.1709
M05	33	Ficus yoponensis	sound	sound	no data		626410	1.01355e+06	-79.8491	9.1691
M06	28	Ficus yoponensis	sound	sound	no data		626426	1.01351e+06	-79.849	9.1687
M08	29	Ficus yoponensis	sound	sound	no data		626427	1.01357e+06	-79.849	9.1692
M14	24	Ficus yoponensis	sound	sound	no data		626412	1.01339e+06	-79.8491	9.1676
M16	35	Ficus yoponensis	sound	sound	no data		626283	1.01337e+06	-79.8503	9.1674
M17		Ficus yoponensis	sound	sound	no data		626400	1.01344e+06	-79.8492	9.168
M18	22	Ficus yoponensis	sound	sound	no data		626409	1.01347e+06	-79.8492	9.1683
M19=M17?	23	Ficus yoponensis	sound	sound	no data		626385	1.01346e+06	-79.8494	9.1682
M21	42	Ficus yoponensis	sound	rotting	no data		626410	1.01377e+06	-79.8491	9.1711
M23	45	Ficus yoponensis	rotting	rotting	no data		626371	1.01376e+06	-79.8495	9.171
M25	43	Ficus insipida	sound	sound	no data		626408	1.01382e+06	-79.8491	9.1715
M26	54	Ficus insipida	sound	sound	rotting		626316	1013870	-79.85	9.1719
M27	53	Ficus insipida	sound	sound	dead		626320	1.01389e+06	-79.8499	9.1721
M29a	55	Ficus insipida	sound	sound	dead		626344	1.01394e+06	-79.8497	9.1726
M29b	56	Ficus insipida	sound	dead	dead		626346	1.01395e+06	-79.8497	9.1726
M30	57	Ficus insipida	sound	sound	dead		626310	1.01394e+06	-79.85	9.1726
M31	58	Ficus insipida	rotting	rotting	rotting		626245	1013867	-79.8506	9.1719
M32	59	Ficus insipida	sound	sound	sound		626175	1013830	-79.8513	9.1716
M33	60	Ficus yoponensis	sound	rotting	rotting		626190	1.01386e+06	-79.8511	9.1719
M34a	61	Ficus insipida	sound	sound	dead		626197	1.01382e+06	-79.8511	9.1715
M34b	62	Ficus insipida	rotting	dead	dead		626199	1.01382e+06	-79.8511	9.1715
M35	63	Ficus insipida	sound	sound	sound		626242	1013803	-79.8507	9.1713
M36	50	Ficus insipida	sound	sound	no data		626283	1.01371e+06	-79.8503	9.1705
M37	49	Ficus yoponensis	rotting	rotting	no data		626280	1.0137e+06	-79.8503	9.1704
M38	47	Ficus yoponensis	rotting	rotting	no data		626287	1.01368e+06	-79.8503	9.1703
M39	48	Ficus yoponensis	sound	rotting	no data		626287	1.01367e+06	-79.8503	9.1702
M86-1		Ficus yoponensis	no data	no data	no data	map with positions of figs, no census data	625112	1.01262e+06	-79.861	9.1607
M86-6		Ficus yoponensis	no data	no data	no data	map with positions of figs, no census data	625144	1.01264e+06	-79.8607	9.1609
MR01	113	Ficus insipida	sound	sound	rotting		626571	1012959	-79.8477	9.1637
MR02		Ficus insipida	dying	dead	dead				-85.4885	1.7635
MR02		Ficus insipida	dying	dead	dead		626565	1.01297e+06	-79.8477	9.1638
MR03	114	Ficus insipida	sound	sound	rotting		626561	1012981	-79.8478	9.1639
MR04	112/1009	Ficus yoponensis	sound	sound	sound		626603	1.01292e+06	-79.8474	9.1634
MR05	111	Ficus yoponensis	sound	rotting	rotting		626627	1.01294e+06	-79.8472	9.1635
MR06	127	Ficus yoponensis	sound	sound	dead		626666	1.01289e+06	-79.8468	9.1631
MR07a	128	Ficus yoponensis	sound	sound	dead		626674	1012880	-79.8468	9.163
MR07b	129	Ficus yoponensis	rotting	rotting	dead		626672	1012878	-79.8468	9.163
MR07c	130	Ficus yoponensis	sound	sound	dead		626672	1012876	-79.8468	9.1629
MR08 = AP18	131	Ficus insipida	sound	sound	dead		626682	1012863	-79.8467	9.1628
MR09	106	Ficus yoponensis	sound	dead	dead		626573	1.01305e+06	-79.8477	9.1645
MR10	107	Ficus yoponensis	sound	rotting	dead		626589	1.01301e+06	-79.8475	9.1641
MR11	108	Ficus yoponensis	sound	rotting	rotting		626608	1013038	-79.8474	9.1644
MR12	109	Ficus yoponensis	sound	dying	dead		626609	1.013e+06	-79.8473	9.164
MR13	110	Ficus yoponensis	sound	sound	dead		626701	1012975	-79.8465	9.1638
MR19	101	Ficus insipida	sound	sound	dead		626384	1013157	-79.8494	9.1655
MR20	104	Ficus insipida	sound	sound	?dead		626418	1.01319e+06	-79.8491	9.1658
MR21		Ficus yoponensis	dead	dead	dead		626448	1.0132e+06	-79.8488	9.1659
MR22	102	Ficus yoponensis	sound	sound	rotting		626373	1.01316e+06	-79.8495	9.1655
MR23	103	Ficus yoponensis	sound	sound	dead		626362	1.01315e+06	-79.8496	9.1654
MR25		Ficus insipida	sound	?dead	?dead		626582	1.01319e+06	-79.8476	9.1658
MR26	132	Ficus insipida	sound	rotting	sound		626615	1.01287e+06	-79.8473	9.1629
MR27		Ficus yoponensis	rotting	?dead	dead		626569	1.01291e+06	-79.8477	9.1632
MR28		Ficus insipida	dead	dead	dead		626577	1.01287e+06	-79.8476	9.1629
MR31	135	Ficus yoponensis	sound	sound	dead		626432	1012999	-79.849	9.1641
MR32	136	Ficus yoponensis	sound	sound	dead		626447	1012971	-79.8488	9.1638
MR33	137	Ficus yoponensis	sound	sound	dead		626435	1012961	-79.8489	9.1637
MR34	138	Ficus yoponensis	sound	sound	dead		626428	1.01294e+06	-79.849	9.1635
MR35	139	Ficus insipida	sound	sound	dead		626407	1012993	-79.8492	9.164
MR36	140	Ficus yoponensis	sound	sound	dead		626395	1012989	-79.8493	9.164
MR37	144	Ficus yoponensis	sound	?dead	?dead		626347	1.01298e+06	-79.8497	9.1639
MR38		Ficus yoponensis	rotting	?dead	dead		626333	1.013e+06	-79.8499	9.1641
MR39		Ficus yoponensis	sound	?dead	dead		626324	1.01302e+06	-79.8499	9.1642
MR40		Ficus yoponensis	rotting	?dead	dead		626304	1.01305e+06	-79.8501	9.1645
MR41		Ficus yoponensis	rotting	?dead	dead		626270	1.01306e+06	-79.8504	9.1647
MR42		Ficus yoponensis	rotting	?dead	dead		626291	1.01308e+06	-79.8502	9.1648
MR43	124	Ficus yoponensis	rotting	dead	dead		626337	1.01309e+06	-79.8498	9.1649
MR44	123	Ficus yoponensis	sound	dead	dead		626374	1.0131e+06	-79.8495	9.165
MR45	120	Ficus yoponensis	sound	dying	dead		626388	1.01306e+06	-79.8494	9.1646
MR46	119	Ficus yoponensis	rotting	sound	sound		626396	1.01307e+06	-79.8493	9.1647
MR47	125	Ficus yoponensis	sound	rotting	rotting		626378	1.01305e+06	-79.8494	9.1645
MR48	121	Ficus yoponensis	sound	dead	dead		626394	1.01308e+06	-79.8493	9.1648
MR49	122	Ficus yoponensis	sound	sound	?dead		626384	1.01308e+06	-79.8494	9.1648
MR50	118	Ficus yoponensis	sound	sound	dead		626403	1.01309e+06	-79.8492	9.1649
MR51	115	Ficus yoponensis	sound	sound	dead		626414	1013080	-79.8491	9.1648
MR52	117	Ficus yoponensis	sound	sound	dead		626408	1.01309e+06	-79.8492	9.1648
MR53	126	Ficus yoponensis	sound	sound	dead		626422	1.01305e+06	-79.849	9.1645
MR54	116	Ficus yoponensis	sound	sound	dead		626416	1013082	-79.8491	9.1648
MR-N3		Ficus yoponensis	sound	?dead	dead		626397	1.01297e+06	-79.8493	9.1638
MR-N4 (?)	813	Ficus yoponensis	sound	sound	sound		626399	1012876	-79.8493	9.163
O	598	Ficus insipida	sound	sound	sound		626771	1012654	-79.8459	9.1609
O	880	Ficus yoponensis	no data	sound	slight rot		626701	1.01252e+06	-79.8465	9.1597
O	886	Ficus insipida	no data	sound	sound		626712	1.01259e+06	-79.8464	9.1604
O		Ficus insipida	?dead	dead	dead		626784	1012423	-79.8458	9.1588
O01	584	Ficus insipida	sound	sound	sound		627225	1.01269e+06	-79.8417	9.1612
O05	589	Ficus yoponensis	sound	dead	dead		627029	1.01258e+06	-79.8435	9.1603
O07	594	Ficus insipida	sound	sound	sound		626972	1.01259e+06	-79.8441	9.1603
O08a	587	Ficus insipida	sound	sound	rotting		626979	1.01256e+06	-79.844	9.16
O08b	588	Ficus insipida	sound	sound	sound		626980	1.01256e+06	-79.844	9.1601
O09 = O-NN29	596	Ficus insipida	sound	sound	?dead		626898	1.01254e+06	-79.8447	9.1599
O10a	591	Ficus insipida	sound	sound	dead		626942	1.01252e+06	-79.8443	9.1597
O10b	592	Ficus insipida	sound	sound	dead		626944	1.01252e+06	-79.8443	9.1597
O11 = O-NN30	593	Ficus insipida	sound	sound	?dead		626880	1.01246e+06	-79.8449	9.1591
O12		Ficus insipida	sound	no data	no data	from census 1985-89 census data, but map without numbers; census data 1991/1992 missing			-85.4885	1.7635
O13		Ficus insipida	sound	no data	no data	from census 1985-89 census data, but map without numbers; census data 1991/1992 missing			-85.4885	1.7635
O14		Ficus insipida	dying	no data	?dead	from census 1985-89 census data, but map without numbers; census data 1991/1992 missing			-85.4885	1.7635
O15		Ficus insipida	sound	no data	no data	from census 1985-89 census data, but map without numbers; census data 1991/1992 missing			-85.4885	1.7635
O17		Ficus insipida	sound	no data	no data	from census 1985-89 census data, but map without numbers; census data 1991/1992 missing			-85.4885	1.7635
O18		Ficus insipida	sound	no data	no data	from census 1985-89 census data, but map without numbers; census data 1991/1992 missing			-85.4885	1.7635
O19		Ficus yoponensis	sound	no data	no data	from census 1985-89 census data, but map without numbers; census data 1991/1992 missing			-85.4885	1.7635
O20		Ficus insipida	sound	no data	no data	from census 1985-89 census data, but map without numbers; census data 1991/1992 missing			-85.4885	1.7635
O21		Ficus insipida	rotting	no data	no data	from census 1985-89 census data, but map without numbers; census data 1991/1992 missing			-85.4885	1.7635
O22		Ficus insipida	dying	no data	?dead	from census 1985-89 census data, but map without numbers; census data 1991/1992 missing			-85.4885	1.7635
O23		Ficus insipida	sound	no data	no data	from census 1985-89 census data, but map without numbers; census data 1991/1992 missing			-85.4885	1.7635
O24		Ficus insipida	sound	no data	no data	from census 1985-89 census data, but map without numbers; census data 1991/1992 missing			-85.4885	1.7635
O25		Ficus insipida	sound	no data	no data	from census 1985-89 census data, but map without numbers; census data 1991/1992 missing			-85.4885	1.7635
O26		Ficus insipida	rotting	no data	no data	from census 1985-89 census data, but map without numbers; census data 1991/1992 missing			-85.4885	1.7635
O27		Ficus insipida	sound	no data	no data	from census 1985-89 census data, but map without numbers; census data 1991/1992 missing			-85.4885	1.7635
O28		Ficus insipida	sound	no data	no data	from census 1985-89 census data, but map without numbers; census data 1991/1992 missing			-85.4885	1.7635
O30		Ficus insipida	rotting	no data	no data	from census 1985-89 census data, but map without numbers; census data 1991/1992 missing			-85.4885	1.7635
O31		Ficus insipida	sound	no data	no data	from census 1985-89 census data, but map without numbers; census data 1991/1992 missing			-85.4885	1.7635
O32		Ficus insipida	sound	no data	no data	from census 1985-89 census data, but map without numbers; census data 1991/1992 missing			-85.4885	1.7635
O33		Ficus yoponensis	dying	no data	?dead	from census 1985-89 census data, but map without numbers; census data 1991/1992 missing			-85.4885	1.7635
O34		Ficus yoponensis	rotting	no data	no data	from census 1985-89 census data, but map without numbers; census data 1991/1992 missing			-85.4885	1.7635
O35		Ficus insipida	sound	no data	no data	from census 1985-89 census data, but map without numbers; census data 1991/1992 missing			-85.4885	1.7635
O37		Ficus insipida	sound	no data	no data	from census 1985-89 census data, but map without numbers; census data 1991/1992 missing			-85.4885	1.7635
O38		Ficus insipida	sound	no data	no data	from census 1985-89 census data, but map without numbers; census data 1991/1992 missing			-85.4885	1.7635
O39		Ficus insipida	sound	no data	no data	from census 1985-89 census data, but map without numbers; census data 1991/1992 missing			-85.4885	1.7635
O40		Ficus insipida	sound	no data	no data	from census 1985-89 census data, but map without numbers; census data 1991/1992 missing			-85.4885	1.7635
O41		Ficus yoponensis	sound	no data	no data	from census 1985-89 census data, but map without numbers; census data 1991/1992 missing			-85.4885	1.7635
O42		Ficus yoponensis	sound	no data	no data	from census 1985-89 census data, but map without numbers; census data 1991/1992 missing			-85.4885	1.7635
O43		Ficus yoponensis	dead	dead	dead	from census 1985-89 census data, but map without numbers; census data 1991/1992 missing			-85.4885	1.7635
O44		Ficus yoponensis	sound	no data	no data	from census 1985-89 census data, but map without numbers; census data 1991/1992 missing			-85.4885	1.7635
O45		Ficus yoponensis	sound	no data	no data	from census 1985-89 census data, but map without numbers; census data 1991/1992 missing			-85.4885	1.7635
O-NN1		Ficus yoponensis	no data	dead	dead	positions of figs marked in map, no numbers; census data (O1-45) not attributable	626583	1.01258e+06	-79.8476	9.1602
O-NN10		Ficus yoponensis	no data	no data	?dead	positions of figs marked in map, no numbers; census data (O1-45) not attributable	626601	1.01242e+06	-79.8474	9.1588
O-NN11		Ficus yoponensis	no data	no data	?dead	positions of figs marked in map, no numbers; census data (O1-45) not attributable	626610	1.01242e+06	-79.8473	9.1588
O-NN13		Ficus insipida	no data	no data	?dead	positions of figs marked in map, no numbers; census data (O1-45) not attributable	626595	1.01246e+06	-79.8475	9.1592
O-NN14?	865	Ficus insipida	alive	alive	rotting		626611	1012483	-79.8473	9.1594
O-NN16?	790	Ficus insipida	sound	sound	sound		626863	1012330	-79.8451	9.158
O-NN17		Ficus insipida	no data	no data	no data	positions of figs marked in map, no numbers; census data (O1-45) not attributable	626845	1.01231e+06	-79.8452	9.1579
O-NN18?	788	Ficus insipida	sound	sound	slight rot		626873	1012288	-79.845	9.1576
O-NN19		Ficus insipida	no data	no data	no data	positions of figs marked in map, no numbers; census data (O1-45) not attributable	626801	1.01229e+06	-79.8456	9.1576
O-NN2		Ficus yoponensis	no data	dead	dead	positions of figs marked in map, no numbers; census data (O1-45) not attributable	626564	1.01256e+06	-79.8478	9.1601
O-NN20?	787	Ficus insipida	sound	sound	dying		626831	1012305	-79.8453	9.1578
O-NN21		Ficus insipida	no data	dead	dead	positions of figs marked in map, no numbers; census data (O1-45) not attributable	626839	1.01229e+06	-79.8453	9.1576
O-NN22?	789	Ficus insipida	sound	sound	sound		626889	1012246	-79.8448	9.1572
O-NN23	782	Ficus insipida	sound	sound	sound		626941	1012412	-79.8443	9.1587
O-NN24	783	Ficus insipida	sound	sound	slight rot		626952	1012402	-79.8442	9.1586
O-NN25	784	Ficus yoponensis	sound	sound	rotting		626957	1012407	-79.8442	9.1587
O-NN26		Ficus insipida	no data	no data	dead	positions of figs marked in map, no numbers; census data (O1-45) not attributable	626886	1012402	-79.8448	9.1587
O-NN3	867	Ficus insipida	sound	sound	severe rot		626547	1.01256e+06	-79.8479	9.1601
O-NN31		Ficus insipida	no data	no data	no data	positions of figs marked in map, no numbers; census data (O1-45) not attributable	626795	1.01241e+06	-79.8457	9.1587
O-NN32		Ficus insipida	no data	no data	no data	positions of figs marked in map, no numbers; census data (O1-45) not attributable	626766	1.01241e+06	-79.8459	9.1587
O-NN33		Ficus insipida	no data	no data	no data	positions of figs marked in map, no numbers; census data (O1-45) not attributable	626757	1.01242e+06	-79.846	9.1588
O-NN34		Ficus insipida	no data	no data	no data	positions of figs marked in map, no numbers; census data (O1-45) not attributable	626747	1.01242e+06	-79.8461	9.1588
O-NN35		Ficus insipida	sound	no data	no data	positions of figs marked in map, no numbers; census data (O1-45) not attributable	626884	1.01243e+06	-79.8449	9.1589
O-NN4	868	Ficus yoponensis	no data	sound	rotting		626551	1.01251e+06	-79.8479	9.1596
O-NN5		Ficus insipida	no data	no data	?dead	positions of figs marked in map, no numbers; census data (O1-45) not attributable	626594	1.01251e+06	-79.8475	9.1596
O-NN6		Ficus insipida	no data	no data	?dead	positions of figs marked in map, no numbers; census data (O1-45) not attributable	626620	1.01252e+06	-79.8473	9.1598
O-NN7	possibly 850	Ficus yoponensis	no data	no data	?dead	map with positions of figs, but no numbers	626558	1.01241e+06	-79.8478	9.1587
O-NN8		Ficus yoponensis	no data	no data	?dead	positions of figs marked in map, no numbers; census data (O1-45) not attributable	626548	1.01242e+06	-79.8479	9.1589
O-NN9		Ficus insipida	no data	no data	?dead	positions of figs marked in map, no numbers; census data (O1-45) not attributable	626544	1.01244e+06	-79.848	9.159
PCS02	415	Ficus insipida	sound	?dead	no data		624592	1.01301e+06	-79.8657	9.1642
PCS07		Ficus yoponensis	sound	no data	no data	map with positions of figs, no census data	625060	1.01286e+06	-79.8614	9.1628
PCS22	422	Ficus yoponensis	sound	sound	no data		624619	1.0128e+06	-79.8655	9.1623
PCS24	436	Ficus insipida	sound	rotting	?dead		624949	1.01338e+06	-79.8624	9.1676
PCS25	437	Ficus yoponensis	sound	dead	dead		624931	1.01334e+06	-79.8626	9.1672
PCS29	421	Ficus yoponensis	sound	sound	no data		624613	1.0128e+06	-79.8655	9.1624
PCS50	382	Ficus insipida	sound	sound	sound		624874	1013791	-79.8631	9.1713
PCS51	383	Ficus insipida	sound	sound	rotting		624901	1013809	-79.8629	9.1714
PCS52	384	Ficus insipida	sound	sound	dead		624914	1.01381e+06	-79.8627	9.1714
PCS53	385	Ficus insipida	sound	sound	dead		624943	1013820	-79.8625	9.1715
PCS54	386	Ficus insipida	sound	sound	dead		624938	1.01387e+06	-79.8625	9.172
PCS55	388	Ficus insipida	sound	sound	dead		625109	1.0139e+06	-79.861	9.1722
PCS56	389	Ficus yoponensis	sound	dead	dead		625108	1.01392e+06	-79.861	9.1724
PCS57	392	Ficus yoponensis	sound	dead	dead		625064	1.01398e+06	-79.8614	9.173
PCS59	390	Ficus yoponensis	sound	dead	dead		625060	1.01395e+06	-79.8614	9.1727
PCS64	387	Ficus yoponensis	sound	sound	dead		625032	1.01382e+06	-79.8617	9.1715
PCS65	393	Ficus yoponensis	rotting	?dead	dead		625072	1.014e+06	-79.8613	9.1731
PCS-86-6		Ficus yoponensis	sound	no data	no data	map with positions of figs, no census data			-85.4885	1.7635
PCS-86-7		Ficus yoponensis	sound	no data	no data	map with positions of figs, no census data			-85.4885	1.7635
PCS-86-8		Ficus yoponensis	no data	no data	no data	map with positions of figs, no census data			-85.4885	1.7635
PCS-NN		Ficus insipida	no data	dead	dead		624612	1.0137e+06	-79.8655	9.1705
PL	723	Ficus insipida	sound	sound	dead				-85.4885	1.7635
PL	729	Ficus insipida	sound	sound	?dead		626293	1.01213e+06	-79.8502	9.1562
PL	730	Ficus insipida	sound	sound	sound		626303	1012144	-79.8502	9.1563
PL	1980/2771	Ficus yoponensis	sound	sound	no data				-85.4885	1.7635
PL01	718/1022	Ficus insipida	sound	sound	sound		626669	1012326	-79.8468	9.158
PL02	719/1023	Ficus insipida	sound	sound	sound		626603	1012227	-79.8474	9.1571
PL03	722	Ficus insipida	sound	sound	dead		626633	1012205	-79.8471	9.1569
PL04	724	Ficus insipida	sound	dead	dead		626561	1.01215e+06	-79.8478	9.1563
PL05	739	Ficus insipida	sound	dead	dead		626575	1.01214e+06	-79.8477	9.1563
PL06	721	Ficus insipida	sound	sound	?dead		626591	1.01214e+06	-79.8475	9.1563
PL07	720	Ficus insipida	sound	sound	dead		626548	1.01214e+06	-79.8479	9.1563
PL09	725	Ficus yoponensis	sound	sound	dead		626484	1.01209e+06	-79.8485	9.1559
PL10		Ficus insipida	sound	sound	dead	maps with positions and remarks from 1991/92, no census data 1991/92	626455	1.01206e+06	-79.8488	9.1556
PL11		Ficus yoponensis	sound	sound	no data	maps with positions and remarks from 1991/92, no census data 1991/92	626434	1.01203e+06	-79.849	9.1553
PL12	728	Ficus insipida	sound	sound	sound		626430	1012079	-79.849	9.1557
PL13		Ficus yoponensis	sound	sound	no data	maps with positions and remarks from 1991/92, no census data 1991/92	626272	1.01203e+06	-79.8504	9.1553
PL16		Ficus insipida	sound	sound	no data	maps with positions and remarks from 1991/92, no census data 1991/92	626209	1.01181e+06	-79.851	9.1533
PL18		Ficus yoponensis	sound	sound	no data	maps with positions and remarks from 1991/92, no census data 1991/92	625944	1.01159e+06	-79.8534	9.1513
PL19		Ficus yoponensis	sound	?dead	no data	maps with positions and remarks from 1991/92, no census data 1991/92	625824	1.01159e+06	-79.8545	9.1514
PL22		Ficus yoponensis	sound	no data	no data	maps with positions and remarks from 1991/92, no census data 1991/92	625615	1.01136e+06	-79.8564	9.1493
PL24	731	Ficus yoponensis	sound	sound	sound		626482	1012263	-79.8485	9.1574
PL25	740	Ficus insipida	rotting	dead	dead		626430	1.01215e+06	-79.849	9.1564
PL26		Ficus yoponensis	sound	?dead	dead	maps with positions and remarks from 1991/92, no census data 1991/92	626394	1.01216e+06	-79.8493	9.1565
PL27	741	Ficus yoponensis	rotting	dead	dead		626454	1.01209e+06	-79.8488	9.1559
PL28	742	Ficus yoponensis	rotting	dead	dead		626459	1.01209e+06	-79.8487	9.1559
PL-NN		Ficus insipida	?dead	dead	dead		626385	1.01205e+06	-79.8494	9.1555
PP01	448	Ficus insipida	sound	dead	dead		626718	1.00955e+06	-79.8465	9.1329
PP03	451	Ficus insipida	sound	dead	dead		626707	1.00957e+06	-79.8466	9.1331
PP04	452	Ficus insipida	sound	dead	dead		626703	1.00959e+06	-79.8466	9.1332
PP06	455	Ficus yoponensis	sound	dead	dead		626734	1.00961e+06	-79.8463	9.1334
PP08	457	Ficus yoponensis	sound	dead	dead		626768	1.00966e+06	-79.846	9.1339
PP09	458	Ficus yoponensis	sound	sound	no data		626828	1.00969e+06	-79.8454	9.1341
PP10	459	Ficus insipida	sound	sound	no data		626857	1009727	-79.8452	9.1345
PP11	460	Ficus insipida	sound	sound	no data		626832	1.00973e+06	-79.8454	9.1344
PP12	470	Ficus insipida	sound	sound	no data		626788	1.00988e+06	-79.8458	9.1359
PP13	464	Ficus insipida	sound	sound	no data		626703	1.00976e+06	-79.8466	9.1348
PP14	465	Ficus yoponensis	sound	sound	no data		626686	1.00975e+06	-79.8467	9.1347
PP15	463	Ficus insipida	sound	sound	no data		626708	1.0098e+06	-79.8465	9.1351
PP17	466	Ficus insipida	sound	sound	no data		626564	1.00973e+06	-79.8479	9.1345
PP18		Ficus insipida	dying	dead	dead		626641	1.0097e+06	-79.8471	9.1342
PP20	461	Ficus insipida	sound	sound	no data		626828	1.00976e+06	-79.8454	9.1348
PP21	462	Ficus insipida	sound	dead	dead		626740	1.00983e+06	-79.8462	9.1354
PP22	472	Ficus insipida	sound	dead	dead		626682	1.00991e+06	-79.8468	9.1362
PP23	473	Ficus insipida	sound	dead	dead		626688	1.00992e+06	-79.8467	9.1362
PP24	474	Ficus insipida	rotting	dead	dead		626696	1.00992e+06	-79.8466	9.1362
PP25	471	Ficus yoponensis	sound	sound	no data		626727	1.00992e+06	-79.8464	9.1362
PP26	475	Ficus insipida	sound	sound	no data		626879	1.00983e+06	-79.845	9.1354
PP32	483	Ficus insipida	sound	rotting	no data		626995	1.00998e+06	-79.8439	9.1367
PP34a	486	Ficus insipida	sound	dead	dead		626928	1.01e+06	-79.8445	9.137
PP34b	487	Ficus insipida	sound	dead	dead		626926	1.01e+06	-79.8445	9.1369
PP36	469	Ficus insipida	sound	sound	no data		626346	1.01002e+06	-79.8498	9.1371
PP37	468	Ficus insipida	sound	sound	no data		626347	1.00999e+06	-79.8498	9.1369
Px-NN1	758	Ficus insipida	no data	sound	sound		627157	1.01218e+06	-79.8424	9.1567
Px-NN11		Ficus yoponensis	no data	no data	no data	map with positions of figs, no census data	627262	1.01147e+06	-79.8414	9.1502
Px-NN12		Ficus insipida	no data	no data	?sound	map with positions of figs, no census data; fruiting tree reported	627351	1.01154e+06	-79.8406	9.1508
Px-NN13		Ficus insipida	no data	no data	no data	map with positions of figs, no census data	627386	1.01151e+06	-79.8403	9.1506
Px-NN14		Ficus insipida	no data	no data	dead	map with positions of figs, no census data	627432	1.01167e+06	-79.8399	9.152
Px-NN16	792	Ficus insipida	sound	sound	dying		626861	1012150	-79.8451	9.1564
Px-NN17		Ficus insipida	no data	no data	no data	map with positions of figs, no census data	626849	1.01202e+06	-79.8452	9.1552
Px-NN2		Ficus yoponensis	no data	no data	no data	map with positions of figs, no census data	627152	1.01215e+06	-79.8424	9.1564
Px-NN21		Ficus insipida	no data	no data	no data	map with positions of figs, no census data	627096	1.01223e+06	-79.8429	9.1571
Px-NN6		Ficus yoponensis	no data	no data	no data	map with positions of figs, no census data	627195	1.01202e+06	-79.842	9.1552
Px-NN7		Ficus insipida	no data	no data	?dead	map with positions of figs, no census data	627164	1.01197e+06	-79.8423	9.1547
Px-NN8		Ficus insipida	no data	no data	?dead	map with positions of figs, no census data	627149	1.01197e+06	-79.8425	9.1548
Px-NN9		Ficus insipida	no data	no data	no data	map with positions of figs, no census data	627277	1.01187e+06	-79.8413	9.1538
RS		Ficus insipida	sound	sound	?dead		627179	1.0122e+06	-79.8422	9.1568
RS01	772	Ficus insipida	sound	sound	sound		627361	1012311	-79.8405	9.1578
RS03	768	Ficus yoponensis	sound	sound	rotting		627365	1.01219e+06	-79.8405	9.1567
RS04	769	Ficus yoponensis	sound	sound	dead		627403	1012140	-79.8401	9.1563
RS05	763	Ficus yoponensis	rotting	dead	dead		627471	1.01207e+06	-79.8395	9.1556
RS06	764	Ficus insipida	sound	sound	dead		627484	1.01224e+06	-79.8394	9.1572
RS07a	775	Ficus yoponensis	sound	sound	?dead		627499	1.01228e+06	-79.8393	9.1575
RS07b	776	Ficus yoponensis	sound	rotting	?dead		627498	1.01228e+06	-79.8393	9.1575
RS08	777	Ficus insipida	sound	sound	?dead		627538	1.0123e+06	-79.8389	9.1577
RS09	773	Ficus insipida	sound	sound	rotting		627436	1012235	-79.8398	9.1571
RS12?	774	Ficus insipida	sound	sound	?dead		627435	1.01232e+06	-79.8399	9.1579
RS13	765	Ficus yoponensis	sound	sound	rotting		627423	1012266	-79.84	9.1574
RS14	778	Ficus insipida	sound	dead	dead		627404	1.01226e+06	-79.8401	9.1573
RS15	780	Ficus yoponensis	sound	?dead	?dead		627371	1.01239e+06	-79.8404	9.1586
RS16	751	Ficus yoponensis	sound	rotting	dead		627312	1.01249e+06	-79.841	9.1595
RS17	750	Ficus yoponensis	sound	sound	?dead		627353	1012538	-79.8406	9.1599
RS19		Ficus insipida	no data	?dead	dead		627265	1.01236e+06	-79.8414	9.1583
RS20	753	Ficus insipida	rotting	sound	dead		627217	1.0123e+06	-79.8418	9.1577
RS21		Ficus insipida	sound	?dead	?dead		627316	1.01223e+06	-79.8409	9.157
RS22	760	Ficus yoponensis	sound	sound	dead		627290	1.0122e+06	-79.8412	9.1568
RS23	762	Ficus yoponensis	sound	sound	rotting		627253	1.01221e+06	-79.8415	9.1569
RS24	761	Ficus insipida	rotting	dead	dead		627245	1.01221e+06	-79.8416	9.1569
RS25	755	Ficus insipida	sound	sound	dead		627239	1.01219e+06	-79.8416	9.1567
RS26	757	Ficus insipida	sound	sound	dead		627222	1.01219e+06	-79.8418	9.1567
RS27	756	Ficus insipida	sound	sound	dead		627215	1.01221e+06	-79.8419	9.1569
RS29	759	Ficus insipida	no data	rotting	dead		627253	1.01214e+06	-79.8415	9.1563
RS30	766	Ficus yoponensis	sound	sound	dead		627341	1.01192e+06	-79.8407	9.1543
RS33	767	Ficus insipida	rotting	rotting	rotting		627469	1.01175e+06	-79.8396	9.1527
RS35		Ficus insipida	dead	dead	dead		627194	1.01222e+06	-79.842	9.157
RS36	754	Ficus insipida	rotting	dead	dead		627218	1.0123e+06	-79.8418	9.1577
S01		Ficus insipida	dead	dead	dead		624610	1.01355e+06	-79.8655	9.1691
S02	430	Ficus insipida	dying	dead	dead		624704	1.01355e+06	-79.8647	9.1691
S06		Ficus yoponensis	dead	dead	dead		624818	1.01358e+06	-79.8636	9.1694
S10	439	Ficus insipida	sound	rotting	?dead		624982	1.01325e+06	-79.8621	9.1664
S12		Ficus insipida	sound	no data	no data	census data 1991/1992 missing			-85.4885	1.7635
S14	442	Ficus insipida	sound	sound	no data		624815	1.01311e+06	-79.8637	9.1651
S15	441	Ficus yoponensis	sound	rotting	?dead		624876	1.01314e+06	-79.8631	9.1654
S16	440	Ficus insipida	rotting	rotting	no data		624895	1.01314e+06	-79.8629	9.1654
S19	963	Ficus yoponensis	sound	sound	?sound		624975	1.01281e+06	-79.8622	9.1624
S20		Ficus yoponensis	sound	no data	no data	census data 1991/1992 missing	625021	1.01276e+06	-79.8618	9.1619
S21		Ficus yoponensis	sound	no data	no data	census data 1991/1992 missing	625009	1.01274e+06	-79.8619	9.1617
S23	443	Ficus insipida	sound	sound	no data		624994	1.01312e+06	-79.862	9.1652
S24	445	Ficus yoponensis	sound	sound	no data		625018	1.01311e+06	-79.8618	9.1651
SA03		Ficus insipida	no data	no data	dead	map with positions of figs, no census data; not found 2006-2010	627685	1.01163e+06	-79.8376	9.1516
SA04		Ficus insipida	no data	no data	dead	map with positions of figs, no census data; not found 2006-2010	627680	1.01167e+06	-79.8376	9.152
SA05		Ficus insipida	no data	no data	dead	map with positions of figs, no census data; not found 2006-2010	627691	1.01169e+06	-79.8375	9.1522
SA06		Ficus insipida	no data	no data	dead	map with positions of figs, no census data; not found 2006-2010	627620	1.01171e+06	-79.8382	9.1524
SA08		Ficus insipida	no data	no data	?dead	map with positions of figs, no census data; not found 2006-2010	627560	1.01168e+06	-79.8387	9.1521
SA09		Ficus insipida	no data	no data	?dead	map with positions of figs, no census data; not found 2006-2010	627572	1011652	-79.8386	9.1518
SA20		Ficus insipida	no data	no data	no data	map with positions of figs, no census data	627688	1.01174e+06	-79.8376	9.1527
SA-NN1		Ficus insipida	no data	no data	dead	map with positions of figs, no census data; not found 2006-2010	627560	1.01173e+06	-79.8387	9.1526
SA-NN3		Ficus insipida	no data	no data	?dead	map with positions of figs, no census data; not found 2006-2010	627534	1.01163e+06	-79.839	9.1516
SA-NN4		Ficus insipida	no data	no data	?dead	map with positions of figs, no census data; not found 2006-2010	627566	1.01158e+06	-79.8387	9.1512
SA-NN5		Ficus insipida	no data	no data	?dead	map with positions of figs, no census data; not found 2006-2010	627591	1.01156e+06	-79.8384	9.151
SA-NN6		Ficus insipida	no data	no data	dead	map with positions of figs, no census data; not found 2006-2010	627693	1.01143e+06	-79.8375	9.1498
SA-NN7		Ficus insipida	no data	no data	no data	map with positions of figs, no census data	627721	1.01133e+06	-79.8373	9.1489
SA-NN9		Ficus insipida	no data	no data	no data	map with positions of figs, no census data	627453	1.01115e+06	-79.8397	9.1473
SAP3		Ficus insipida	n/a	n/a	sapling		627172	1.01265e+06	-79.8422	9.1609
SAP6		Ficus insipida	n/a	n/a	sapling		627589	1.01248e+06	-79.8384	9.1593
SAP7		Ficus insipida	n/a	n/a	sapling		627588	1.01248e+06	-79.8385	9.1593
Sx-NN1		Ficus yoponensis	no data	no data	?dead	map with positions of figs, no census data; not found 2006-2010	627499	1.01331e+06	-79.8392	9.1669
TBA	712	Ficus yoponensis	sound	sound	rotting		627638	1012273	-79.838	9.1575
TBA	713	Ficus insipida	sound	sound	sound		627652	1012247	-79.8379	9.1572
TBA	1012	Ficus yoponensis	sound	sound	new recruitment	no tag , ~60 cm diameter	627721	1012262	-79.8372	9.1574
TBA	1016	Ficus yoponensis	sound	sound	sound		627499	1012377	-79.8393	9.1584
TBA02	700	Ficus insipida	sound	sound	no data		627721	1.01188e+06	-79.8373	9.1539
TBA03	690	Ficus insipida	sound	sound	no data		627721	1.01183e+06	-79.8373	9.1534
TBA04	706	Ficus insipida	sound	sound	?dead		627619	1.01208e+06	-79.8382	9.1557
TBA06	707	Ficus yoponensis	sound	sound	sound		627626	1012200	-79.8381	9.1568
TBA07	708	Ficus yoponensis	sound	sound	dead		627646	1.0122e+06	-79.8379	9.1568
TBA08		Ficus yoponensis	rotting	dead	dead		627683	1.01219e+06	-79.8376	9.1567
TBA09	710	Ficus insipida	rotting	dead	dead		627686	1.01222e+06	-79.8376	9.157
TBA11 = L43	275	Ficus insipida	sound	sound	sound		627762	1012337	-79.8369	9.158
TBA12=L42	503	Ficus insipida	sound	rotting	rotting		627721	1012334	-79.8372	9.158
TBA13	715	Ficus insipida	sound	sound	sound		627682	1.01228e+06	-79.8376	9.1575
TBA14	714	Ficus insipida	sound	sound	dead		627623	1012301	-79.8381	9.1577
TBA15	716	Ficus yoponensis	sound	sound	?dead		627580	1.01224e+06	-79.8385	9.1572
TBA16	717	Ficus yoponensis	sound	sound	?dead		627599	1.01221e+06	-79.8384	9.1569
TBA17	688	Ficus insipida	sound	sound	no data		627958	1012216	-79.8351	9.1569
TBA19	704	Ficus insipida	sound	sound	no data		627906	1.01188e+06	-79.8356	9.1539
TBA20	703	Ficus yoponensis	sound	sound	no data		627877	1.0119e+06	-79.8358	9.154
TBA21	702	Ficus insipida	sound	sound	no data		627866	1.01186e+06	-79.8359	9.1537
TBA22	701	Ficus insipida	sound	rotting	no data		627846	1.01187e+06	-79.8361	9.1538
TBA23		Ficus insipida?	dead	dead	dead		627843	1.01185e+06	-79.8361	9.1537
TBA24	705	Ficus insipida	sound	sound	no data		627893	1.01185e+06	-79.8357	9.1537
TBA25		Ficus insipida	sound	?dead	?dead		627888	1.0118e+06	-79.8357	9.1531
TBA26	699	Ficus yoponensis	sound	sound	no data		627730	1.01178e+06	-79.8372	9.153
TBA28	698	Ficus insipida	sound	sound	no data		627713	1.01178e+06	-79.8373	9.153
TBA29		Ficus yoponensis	sound	?dead	?dead		627613	1.0119e+06	-79.8382	9.1541
TBA30	697	Ficus yoponensis	sound	dead	dead		627605	1.01189e+06	-79.8383	9.154
TBA31	694	Ficus yoponensis	sound	sound	no data		627594	1.01189e+06	-79.8384	9.154
TBA32	695	Ficus yoponensis	dead	dead	dead		627590	1.01188e+06	-79.8384	9.1539
TBA33	693	Ficus yoponensis	sound	sound	no data		627609	1.01188e+06	-79.8383	9.1539
TBA34	692	Ficus insipida	sound	sound	no data		627615	1.01187e+06	-79.8382	9.1538
TBA35	691	Ficus insipida	sound	sound	no data		627623	1.01188e+06	-79.8382	9.1539
TBA36	696	Ficus insipida	sound	rotting	no data		627503	1.01189e+06	-79.8392	9.154
X01	5	Ficus insipida	sound	sound	no data		627819	1013225	-79.8363	9.1661
X04	947	Ficus yoponensis	sound	sound	sound		627725	1013174	-79.8372	9.1656
X05		Ficus insipida	rotting	no data	?dead		627781	1.01309e+06	-79.8367	9.1648
X06		Ficus insipida	sound	no data	?dead		627794	1.01309e+06	-79.8366	9.1649
X07	4	Ficus yoponensis	sound	sound	no data		627645	1.01337e+06	-79.8379	9.1674
X08	8	Ficus insipida	sound	sound	dead		627674	1013482	-79.8376	9.1684
X12	16	Ficus insipida	rotting	sound	no data		627854	1.01367e+06	-79.836	9.1701
1980/2394		Ficus insipida	sound	rotting	no data	50ha-Plot (not accessible any more)	626490	1.012e+06	-79.8485	9.155
